# Supplementary material for: r-2,c-6-Bis(4-fluoro­phen­yl)-t-3,t-5-dimethyl­piperidin-4-one
Source: Acta Crystallogr Sect E Struct Rep Online. 2008 Jan 11;64(Pt 2):o429. doi: 10.1107/S1600536807068699 (PMC2960264; doi:10.1107/S1600536807068699)
Supplement: Supplementary file 2 [file e-64-0o429-Isup2.hkl]

#
# h,k,l, Fc-squared, Fo-squared, sigma(Fo-squared) and status flag
#
data_I
_shelx_title ' AA75 in P2(1)/n'
_shelx_refln_list_code          4
_shelx_F_calc_maximum      134.62
_exptl_crystal_F_000       664.00
_reflns_d_resolution_high  0.7555
 
loop_
 _symmetry_equiv_pos_as_xyz
 'x, y, z'
 '-x+1/2, y+1/2, -z+1/2'
 '-x, -y, -z'
 'x-1/2, -y-1/2, z-1/2'
 
_cell_length_a     7.3830
_cell_length_b    24.0102
_cell_length_c     9.4278
_cell_angle_alpha  90.000
_cell_angle_beta  101.727
_cell_angle_gamma  90.000
 
_shelx_F_squared_multiplier     1.000
 
loop_
 _refln_index_h
 _refln_index_k
 _refln_index_l
 _refln_F_squared_calc
 _refln_F_squared_meas
 _refln_F_squared_sigma
 _refln_observed_status
   2   0   0       18.26       16.48      0.33 o
   4   0   0      267.39      321.42      3.55 o
   6   0   0        0.45       -0.40      0.40 o
   8   0   0        4.84        5.20      0.85 o
   1   1   0       63.79       64.85      0.56 o
   2   1   0     5543.12     6070.71     43.27 o
   3   1   0      527.26      573.78      4.81 o
   4   1   0       13.74       18.56      0.33 o
   5   1   0       19.93       14.49      0.38 o
   6   1   0        0.02        0.32      0.28 o
   7   1   0       37.11       35.45      0.77 o
   8   1   0       15.24       14.36      0.78 o
   9   1   0        0.91       -0.63      0.63 o
   1   2   0       79.94       62.83      0.57 o
   2   2   0      848.09      889.06      6.45 o
   3   2   0     2050.17     2231.42     15.99 o
   4   2   0      106.87      125.73      1.12 o
   5   2   0        3.12        1.94      0.22 o
   6   2   0       23.07       19.15      0.54 o
   7   2   0       11.06       11.99      0.54 o
   8   2   0        3.96        5.27      0.77 o
   9   2   0       15.89       15.58      1.06 o
   1   3   0       86.64       94.85      0.75 o
   2   3   0    12213.31    13116.70    142.72 o
   3   3   0      324.17      365.90      2.78 o
   4   3   0       14.40       23.04      0.36 o
   5   3   0        2.32        3.93      0.47 o
   6   3   0       21.60       26.78      0.63 o
   7   3   0       56.50       58.82      0.99 o
   8   3   0        0.05       -0.47      0.47 o
   9   3   0       20.39       22.00      1.16 o
   0   4   0       62.32       64.76      0.78 o
   1   4   0     5736.06     6475.07     65.41 o
   2   4   0     1526.15     1698.13     12.20 o
   3   4   0        3.66        1.37      0.27 o
   4   4   0      591.17      614.92      4.60 o
   5   4   0       48.58       39.91      0.61 o
   6   4   0        0.22        0.45      0.31 o
   7   4   0        1.41        2.17      0.38 o
   8   4   0        0.18       -0.06      0.49 o
   9   4   0        3.23        3.40      0.80 o
   1   5   0     4079.56     4506.75     32.17 o
   2   5   0      763.18      776.84      5.64 o
   3   5   0     1982.17     2121.67     16.31 o
   4   5   0       51.62       78.42      0.80 o
   5   5   0        3.38        5.47      0.34 o
   6   5   0       40.76       39.60      0.84 o
   7   5   0        1.40        1.10      0.45 o
   8   5   0        1.12       -0.04      0.87 o
   9   5   0        3.76        3.51      0.80 o
   0   6   0       68.29       64.99      0.93 o
   1   6   0       67.75       65.78      0.82 o
   2   6   0      257.09      208.85      1.63 o
   3   6   0       10.34        7.96      0.25 o
   4   6   0      204.08      227.98      1.85 o
   5   6   0      501.42      553.34      8.45 o
   6   6   0      230.15      244.68      3.65 o
   7   6   0       16.15       14.61      0.73 o
   8   6   0        7.83        6.86      0.69 o
   9   6   0        0.52        0.29      0.70 o
   1   7   0      216.06      235.87      1.80 o
   2   7   0      295.12      332.24      2.52 o
   3   7   0      285.43      269.55      2.10 o
   4   7   0       93.68       94.08      0.93 o
   5   7   0      507.69      489.58      5.22 o
   6   7   0       26.49       19.80      0.72 o
   7   7   0        0.76        0.24      0.45 o
   8   7   0        4.91        5.03      0.64 o
   9   7   0        0.01       -1.03      1.03 o
   0   8   0     2551.35     2773.18     28.01 o
   1   8   0       10.01        8.58      0.20 o
   2   8   0     2052.50     2349.85     16.83 o
   3   8   0     1419.08     1524.23     11.01 o
   4   8   0       23.19       31.71      0.61 o
   5   8   0      316.82      328.62      2.85 o
   6   8   0      180.84      174.33      1.92 o
   7   8   0       16.65       12.49      0.71 o
   8   8   0       21.86       20.75      0.97 o
   9   8   0        4.43        5.52      1.38 o
   1   9   0       21.65       23.52      0.32 o
   2   9   0     1086.88     1324.43      9.58 o
   3   9   0      126.79      130.41      1.15 o
   4   9   0     1140.37     1154.26      9.21 o
   5   9   0        8.20        6.75      0.40 o
   6   9   0       11.68        9.37      0.47 o
   7   9   0       13.58       14.74      0.74 o
   8   9   0        9.54        9.66      0.73 o
   9   9   0        0.00       -0.85      0.85 o
   0  10   0      157.76      166.03      1.92 o
   1  10   0       29.55       31.25      0.39 o
   2  10   0       73.27       82.50      0.91 o
   3  10   0       55.10       55.43      0.74 o
   4  10   0      357.82      357.71      7.37 o
   5  10   0      500.75      524.14      4.76 o
   6  10   0        9.03        6.82      0.49 o
   7  10   0       10.23       12.57      0.73 o
   8  10   0        4.44        4.05      0.64 o
   9  10   0        5.24        5.52      1.03 o
   1  11   0      125.01      162.35      1.35 o
   2  11   0     1679.84     1888.84     13.61 o
   3  11   0       12.49       10.12      0.30 o
   4  11   0       28.01       22.18      0.58 o
   5  11   0        9.64        9.53      0.47 o
   6  11   0        0.61        0.99      0.41 o
   7  11   0      116.65      112.15      2.06 o
   8  11   0        2.07        1.59      0.58 o
   0  12   0      258.93      239.01      2.71 o
   1  12   0      452.66      493.96      3.72 o
   2  12   0        2.21        2.80      0.18 o
   3  12   0        0.00       -0.01      0.15 o
   4  12   0       41.54       52.73      0.80 o
   5  12   0       24.21       19.48      0.91 o
   6  12   0       99.76       96.13      1.45 o
   7  12   0       31.08       25.23      0.96 o
   8  12   0       18.02       17.91      0.90 o
   1  13   0       16.24       17.50      0.37 o
   2  13   0       19.87       19.62      0.36 o
   3  13   0       24.09       18.03      0.68 o
   4  13   0        1.38        1.98      0.28 o
   5  13   0        0.24       -0.43      0.43 o
   6  13   0       11.30       10.50      0.57 o
   7  13   0       14.26       18.63      1.72 o
   8  13   0        1.91        1.22      0.68 o
   0  14   0      752.33      853.98      8.94 o
   1  14   0       14.20       13.44      0.30 o
   2  14   0      344.74      360.11      2.82 o
   3  14   0        0.44        0.53      0.21 o
   4  14   0        4.19        5.64      0.34 o
   5  14   0       37.53       39.32      0.76 o
   6  14   0       33.82       34.41      0.89 o
   7  14   0       11.51       12.78      0.88 o
   8  14   0        4.39        5.53      0.78 o
   1  15   0        0.76        1.02      0.15 o
   2  15   0       11.56       12.80      0.37 o
   3  15   0        5.81        4.24      0.28 o
   4  15   0       29.78       27.84      0.71 o
   5  15   0        7.97       10.08      0.52 o
   6  15   0        6.05        5.72      0.55 o
   7  15   0        3.48        2.93      0.98 o
   8  15   0        0.54        0.66      0.66 o
   0  16   0       85.40       83.06      1.36 o
   1  16   0        0.85        0.15      0.17 o
   2  16   0        6.16        7.06      0.29 o
   3  16   0       32.89       24.62      0.61 o
   4  16   0      104.52       99.82      1.61 o
   5  16   0        8.13        7.14      0.54 o
   6  16   0        3.04        3.10      0.51 o
   7  16   0        0.98        0.40      0.60 o
   8  16   0       13.38       14.14      1.72 o
   1  17   0       10.16        9.48      0.32 o
   2  17   0      114.76      107.95      1.50 o
   3  17   0        3.22        2.67      0.28 o
   4  17   0        0.26       -0.27      0.27 o
   5  17   0        0.02        0.05      0.37 o
   6  17   0        1.77        1.65      0.48 o
   7  17   0        4.31        7.06      0.66 o
   0  18   0       63.68       62.47      1.07 o
   1  18   0        7.82        8.63      0.38 o
   2  18   0      272.46      265.37      2.61 o
   3  18   0      124.15      101.05      1.50 o
   4  18   0        3.58        1.59      0.35 o
   5  18   0        0.29       -0.38      0.38 o
   6  18   0        4.17        3.29      0.57 o
   7  18   0        0.05       -0.51      0.51 o
   1  19   0       72.44       61.69      0.91 o
   2  19   0      204.45      185.17      2.62 o
   3  19   0       20.85       19.83      0.71 o
   4  19   0       59.55       48.59      0.94 o
   5  19   0        4.06        2.96      0.47 o
   6  19   0        0.82        0.24      0.42 o
   7  19   0        7.52        8.41      0.70 o
   0  20   0     3143.23     3281.06     53.32 o
   1  20   0      126.40      127.84      1.51 o
   2  20   0        0.12        1.16      0.75 o
   3  20   0        0.90        0.26      0.29 o
   4  20   0       35.71       35.88      0.94 o
   5  20   0        7.38        6.62      0.57 o
   6  20   0        2.98        4.64      0.57 o
   7  20   0        0.07        0.31      0.58 o
   1  21   0        1.63        2.37      0.37 o
   2  21   0       13.13       13.81      0.57 o
   3  21   0        5.60        4.93      0.43 o
   4  21   0        0.01       -0.20      0.44 o
   5  21   0        0.56        0.18      0.39 o
   6  21   0        4.81        5.03      0.59 o
   7  21   0        2.52        3.97      0.95 o
   0  22   0        5.56        7.72      0.79 o
   1  22   0       23.28       21.86      0.69 o
   2  22   0        2.57        2.71      0.36 o
   3  22   0       37.88       36.31      1.01 o
   4  22   0        0.89        0.44      0.42 o
   5  22   0        2.38        2.01      0.51 o
   6  22   0        4.29        6.63      0.66 o
   1  23   0       28.48       27.08      0.86 o
   2  23   0       67.37       70.63      1.23 o
   3  23   0        3.75        3.72      0.42 o
   4  23   0       11.19        9.94      0.68 o
   5  23   0        0.00       -0.21      0.43 o
   6  23   0        0.05       -0.42      0.46 o
   0  24   0        6.51        4.28      0.70 o
   1  24   0        4.94        5.47      0.56 o
   2  24   0       35.60       39.67      0.92 o
   3  24   0        0.66        1.18      0.47 o
   4  24   0        3.38        3.98      0.79 o
   5  24   0        1.65        2.00      0.51 o
   6  24   0        0.14        0.00      0.86 o
   1  25   0       48.74       44.62      1.09 o
   2  25   0        0.71        1.38      0.45 o
   3  25   0       27.65       28.35      1.24 o
   4  25   0        0.69        0.47      0.56 o
   5  25   0        1.54        0.77      0.66 o
   0  26   0        3.93        1.25      0.66 o
   1  26   0        2.33        2.63      0.51 o
   2  26   0        0.08       -0.13      0.48 o
   3  26   0       19.40       17.17      1.15 o
   4  26   0        8.06        7.56      1.25 o
   5  26   0       11.53       14.48      1.90 o
   1  27   0        0.20        1.08      0.43 o
   2  27   0       13.67       11.31      0.78 o
   3  27   0        1.74        1.34      0.78 o
   4  27   0        5.88        6.42      0.81 o
   5  27   0       36.16       47.93      2.93 o
   0  28   0        0.02       -0.52      0.69 o
   1  28   0        7.71       10.22      1.14 o
   2  28   0        8.51       11.95      0.85 o
   3  28   0       27.59       28.87      1.45 o
   1  29   0        0.82        0.47      0.50 o
   2  29   0        0.34        2.32      1.29 o
   3  29   0        0.19        0.34      1.03 o
   0  30   0        0.28        0.44      0.66 o
   1  30   0        1.13        1.90      0.57 o
   2  30   0        0.07       -0.34      0.86 o
   1  31   0        1.76        2.89      0.63 o
  -9   0   1        6.79        5.26      1.03 o
  -7   0   1       90.59       78.19      1.62 o
  -5   0   1       58.76       65.71      1.02 o
  -3   0   1      945.75      962.40      9.87 o
  -1   0   1     4082.51     4557.57     56.93 o
   1   0   1    18122.14    15781.00    283.98 o
   3   0   1     1218.43     1282.20     15.23 o
   5   0   1       36.57       35.72      0.90 o
   7   0   1       21.59       15.28      1.08 o
   9   0   1       13.26       16.21      1.90 o
  -9   1   1        9.89       10.54      0.80 o
  -8   1   1        4.20        4.91      0.60 o
  -7   1   1       98.50       90.81      1.37 o
  -6   1   1        0.00       -0.03      0.28 o
  -5   1   1       16.18       16.25      0.34 o
  -4   1   1      132.64      149.46      1.27 o
  -3   1   1        0.57        1.15      0.13 o
  -2   1   1     2718.21     2953.08     21.09 o
  -1   1   1      281.80      300.51      2.36 o
   0   1   1        0.33        9.17      0.43 o
   1   1   1     1012.09      952.48      7.38 o
   2   1   1     6388.98     7524.02     53.79 o
   3   1   1      261.78      249.47      1.96 o
   4   1   1       68.75      111.85      1.02 o
   5   1   1        2.00        4.52      0.29 o
   6   1   1        0.21        0.37      0.29 o
   7   1   1       27.97       25.03      0.70 o
   8   1   1        3.94        4.33      0.52 o
   9   1   1       11.49       12.53      1.22 o
  -9   2   1        0.18       -0.63      0.63 o
  -8   2   1       21.11       21.29      0.86 o
  -7   2   1      109.55       99.51      1.47 o
  -6   2   1        0.04       -0.04      0.29 o
  -5   2   1      146.38      146.18      1.56 o
  -4   2   1       86.43       77.22      1.22 o
  -3   2   1        0.01       -0.09      0.09 o
  -2   2   1     8191.37     9184.63     69.89 o
  -1   2   1      110.06       81.30      0.81 o
   0   2   1      920.22      958.58      6.99 o
   1   2   1      776.31      805.13      6.24 o
   2   2   1    17254.53    16126.09    284.70 o
   3   2   1      372.99      385.20      3.14 o
   4   2   1      146.72      137.59      1.22 o
   5   2   1       60.45       58.68      0.87 o
   6   2   1        4.98       10.52      0.44 o
   7   2   1       61.76       51.69      1.02 o
   8   2   1        9.01        8.66      0.62 o
   9   2   1        1.88        0.00      1.21 o
  -9   3   1        6.01        5.19      0.80 o
  -8   3   1        1.93        1.90      0.54 o
  -7   3   1       36.94       32.89      0.81 o
  -6   3   1      152.83      132.78      1.38 o
  -5   3   1       12.93       13.75      0.34 o
  -4   3   1      100.01       91.29      0.87 o
  -3   3   1       27.40       25.57      0.35 o
  -2   3   1      102.09       99.23      0.82 o
   0   3   1       32.70       39.04      0.41 o
   1   3   1    12942.52    12037.88    231.98 o
   2   3   1     1704.50     1694.87     13.02 o
   3   3   1      578.39      681.37      5.39 o
   4   3   1      275.55      240.81      2.11 o
   5   3   1        0.01        0.22      0.26 o
   6   3   1       29.47       24.58      0.62 o
   7   3   1        7.39        7.59      0.52 o
   8   3   1        0.36        0.13      0.52 o
   9   3   1        1.56        1.72      0.98 o
  -9   4   1        2.62        1.78      0.70 o
  -8   4   1       15.23       15.12      0.90 o
  -7   4   1        2.16        1.87      0.41 o
  -6   4   1      131.83      127.46      1.34 o
  -5   4   1        0.63        1.50      0.42 o
  -4   4   1      311.84      333.14      2.59 o
  -3   4   1      148.09      134.24      1.13 o
  -2   4   1      385.10      441.83      3.27 o
  -1   4   1     1051.16     1094.53      7.90 o
   0   4   1      219.20      233.82      1.74 o
   1   4   1     2027.16     2107.41     16.20 o
   2   4   1     1159.41     1409.04     11.73 o
   3   4   1       47.47       40.13      0.82 o
   4   4   1      806.42      862.34      6.82 o
   5   4   1      105.75      115.15      1.23 o
   6   4   1       56.49       62.77      1.09 o
   7   4   1        2.19        2.06      0.50 o
   8   4   1       15.43       16.76      0.84 o
   9   4   1        3.16        3.97      1.10 o
  -9   5   1        0.02        0.22      0.63 o
  -8   5   1        1.79        0.92      0.60 o
  -7   5   1       47.99       47.64      0.95 o
  -6   5   1       22.84       22.78      0.53 o
  -5   5   1      150.42      168.12      1.61 o
  -4   5   1      738.84      814.19      6.00 o
  -3   5   1        6.44        5.81      0.19 o
  -2   5   1       65.62       65.77      0.60 o
  -1   5   1     1371.95     1430.03     10.28 o
   0   5   1       93.45      126.06      1.25 o
   1   5   1     2145.90     2289.85     17.56 o
   2   5   1      297.61      285.01      2.18 o
   3   5   1       13.10       23.60      0.58 o
   4   5   1     1777.79     1988.02     15.36 o
   5   5   1       31.67       38.72      0.63 o
   6   5   1        2.86        1.83      0.39 o
   7   5   1        4.19        5.15      0.49 o
   8   5   1        2.13        2.62      0.60 o
   9   5   1        3.14        2.24      0.80 o
  -9   6   1        1.70        1.32      0.68 o
  -8   6   1        7.74        7.48      0.64 o
  -7   6   1        2.57        2.46      0.43 o
  -6   6   1       19.86       23.62      0.60 o
  -5   6   1       97.90      107.53      1.15 o
  -4   6   1      629.05      655.68      4.88 o
  -3   6   1     1578.49     1573.95     11.34 o
  -2   6   1      452.89      466.89      3.47 o
  -1   6   1      535.81      579.83      4.24 o
   0   6   1       22.15       21.00      0.30 o
   1   6   1        5.26        8.56      0.50 o
   2   6   1      650.01      670.78      4.93 o
   3   6   1     2854.02     3146.81     24.08 o
   4   6   1      701.81      724.64      5.80 o
   5   6   1        5.92        3.13      0.29 o
   6   6   1        0.04       -0.01      0.37 o
   7   6   1        0.07       -0.10      0.40 o
   8   6   1       31.28       35.08      1.10 o
   9   6   1        0.67       -0.34      0.76 o
  -9   7   1        0.50       -0.22      0.86 o
  -8   7   1        1.11        1.26      0.54 o
  -7   7   1        1.34        0.67      0.45 o
  -6   7   1        4.35        3.58      0.38 o
  -5   7   1       61.06       65.17      0.83 o
  -4   7   1       74.78       59.87      0.66 o
  -3   7   1     1059.99     1201.25      8.72 o
  -2   7   1      293.81      316.71      2.41 o
  -1   7   1       68.59       77.89      0.77 o
   0   7   1       16.60       15.79      0.22 o
   1   7   1        3.80        2.56      0.14 o
   2   7   1     1092.18     1227.60      8.90 o
   3   7   1     1634.67     1674.94     12.94 o
   4   7   1      232.08      221.77      2.00 o
   5   7   1        6.80       11.55      0.47 o
   6   7   1       16.31       20.18      0.83 o
   7   7   1       15.08       14.26      0.64 o
   8   7   1       11.83       14.88      0.84 o
   9   7   1        0.36       -0.70      0.70 o
  -9   8   1        4.76        3.59      0.91 o
  -8   8   1        3.43        3.20      0.54 o
  -7   8   1        5.39        5.02      0.52 o
  -6   8   1       96.46       99.80      1.26 o
  -5   8   1        0.66        0.59      0.27 o
  -4   8   1       39.37       35.72      0.61 o
  -3   8   1     1911.73     2273.55     16.31 o
  -2   8   1      351.98      378.52      2.86 o
  -1   8   1     2160.15     2253.35     16.14 o
   0   8   1      590.65      623.12      4.57 o
   1   8   1      112.12      140.41      1.14 o
   2   8   1      191.74      186.60      2.91 o
   3   8   1       20.97       28.17      0.65 o
   4   8   1       19.48       20.03      0.69 o
   5   8   1      113.79      102.68      2.29 o
   6   8   1       14.64       11.45      0.59 o
   7   8   1       10.86       12.31      0.64 o
   8   8   1        1.01        1.12      0.60 o
   9   8   1        0.93       -1.21      1.21 o
  -9   9   1        1.67        1.21      1.38 o
  -8   9   1        3.18        5.43      0.64 o
  -7   9   1        0.02        0.21      0.42 o
  -6   9   1      101.03       98.92      1.63 o
  -5   9   1      839.50      821.55      9.96 o
  -4   9   1      201.62      238.91      1.97 o
  -3   9   1      344.23      354.59      2.74 o
  -2   9   1      912.97     1025.80      8.62 o
  -1   9   1     1309.72     1426.13     10.28 o
   0   9   1       26.83       28.06      0.34 o
   1   9   1       64.11       99.21      1.04 o
   2   9   1       49.08       59.27      0.65 o
   3   9   1        1.21        1.65      0.19 o
   4   9   1      131.34      129.55      1.43 o
   5   9   1     1286.29     1306.68     17.53 o
   6   9   1      122.45      120.03      1.68 o
   7   9   1       12.06       10.82      0.73 o
   8   9   1       21.94       19.16      0.94 o
  -8  10   1       35.06       35.14      1.37 o
  -7  10   1        0.64       -0.24      0.45 o
  -6  10   1      215.37      208.68      3.20 o
  -5  10   1       49.79       54.32      0.79 o
  -4  10   1      170.12      184.10      3.03 o
  -3  10   1        1.84        2.44      0.28 o
  -2  10   1     2552.76     3271.55     23.38 o
  -1  10   1      624.27      679.58      5.00 o
   0  10   1      701.02      744.14      5.45 o
   1  10   1      228.83      242.74      1.90 o
   2  10   1     2105.86     2306.49     16.58 o
   3  10   1       14.90       16.47      0.35 o
   4  10   1        8.00        7.63      0.35 o
   5  10   1      108.46       95.87      1.28 o
   6  10   1      111.19      117.06      1.65 o
   7  10   1        1.22        1.89      0.58 o
   8  10   1       24.03       21.70      0.97 o
  -8  11   1        0.27        0.96      0.63 o
  -7  11   1        0.54        0.16      0.50 o
  -6  11   1        5.62        4.14      0.46 o
  -5  11   1      483.20      483.51      4.86 o
  -4  11   1      126.29      133.82      1.91 o
  -3  11   1      143.06      154.43      1.33 o
  -2  11   1      441.33      461.70      3.48 o
  -1  11   1     1814.51     2266.87     16.25 o
   0  11   1       89.29       90.97      0.89 o
   1  11   1        0.53        2.54      0.15 o
   2  11   1        0.39       -0.09      0.17 o
   3  11   1       40.66       54.68      0.76 o
   4  11   1       46.73       37.68      0.69 o
   5  11   1      752.49      775.30      6.84 o
   6  11   1        0.70        0.40      0.43 o
   7  11   1        0.00        0.71      0.56 o
   8  11   1       24.00       20.13      0.99 o
  -8  12   1        0.91        0.52      0.60 o
  -7  12   1        7.24        6.89      0.61 o
  -6  12   1       94.03       99.26      1.46 o
  -5  12   1      167.47      164.14      2.16 o
  -4  12   1       29.11       33.05      0.81 o
  -3  12   1      371.80      391.86      3.04 o
  -2  12   1        0.03        0.08      0.13 o
  -1  12   1     1213.55     1266.75      9.19 o
   0  12   1      113.93      107.73      0.98 o
   1  12   1       21.17       21.15      0.33 o
   2  12   1       35.87       33.81      0.45 o
   3  12   1        0.70        0.35      0.18 o
   4  12   1        6.28        5.00      0.33 o
   5  12   1      131.43      140.89      1.65 o
   6  12   1       44.64       36.63      0.82 o
   7  12   1       50.46       49.97      1.38 o
   8  12   1        0.17        0.31      0.59 o
  -8  13   1        0.22        0.03      0.63 o
  -7  13   1       19.95       17.71      1.01 o
  -6  13   1        0.09        0.12      0.42 o
  -5  13   1        3.60        4.66      0.47 o
  -4  13   1      152.72      134.72      1.37 o
  -3  13   1       57.06       52.61      0.70 o
  -2  13   1      626.41      682.82      5.10 o
  -1  13   1       20.57       19.83      0.48 o
   0  13   1       62.15       59.41      0.63 o
   1  13   1       43.71       38.31      0.47 o
   2  13   1       12.61       12.81      0.36 o
   3  13   1       46.38       41.56      0.67 o
   4  13   1      272.20      236.03      4.68 o
   5  13   1       24.04       23.09      0.85 o
   6  13   1       40.83       44.36      0.90 o
   7  13   1        2.44        1.85      1.03 o
   8  13   1        1.75        2.24      0.66 o
  -8  14   1        6.26        4.34      0.73 o
  -7  14   1        3.99        3.09      0.55 o
  -6  14   1        0.36        0.30      0.42 o
  -5  14   1       37.96       38.56      0.92 o
  -4  14   1       81.70       75.06      0.99 o
  -3  14   1       71.74       51.79      0.64 o
  -2  14   1       32.98       35.03      0.49 o
  -1  14   1       80.00       72.28      0.75 o
   0  14   1      259.16      263.98      2.11 o
   1  14   1      258.61      273.10      2.19 o
   2  14   1        2.10        1.96      0.21 o
   3  14   1      440.46      416.65      3.82 o
   4  14   1       64.29       51.60      0.84 o
   5  14   1        1.97       -0.02      0.31 o
   6  14   1       35.61       29.35      0.83 o
   7  14   1        2.25        1.63      0.77 o
   8  14   1       18.15       20.23      1.34 o
  -8  15   1        0.04       -0.63      0.63 o
  -7  15   1        0.44        0.23      0.47 o
  -6  15   1        1.26        1.12      0.42 o
  -5  15   1       28.27       27.87      0.82 o
  -4  15   1        6.40        7.29      0.43 o
  -3  15   1        0.16        0.14      0.19 o
  -2  15   1        0.80        1.14      0.16 o
  -1  15   1       26.92       32.51      0.50 o
   0  15   1       53.36       65.95      0.73 o
   1  15   1      189.72      207.67      1.87 o
   2  15   1       65.18       57.79      0.74 o
   3  15   1        1.11        2.69      0.34 o
   4  15   1      372.71      365.70      3.50 o
   5  15   1        9.92       10.21      0.47 o
   6  15   1        1.83        2.10      0.46 o
   7  15   1        4.39        2.65      0.65 o
   8  15   1        9.01        5.86      1.55 o
  -8  16   1        3.60        3.45      1.21 o
  -7  16   1        0.44        0.28      0.47 o
  -6  16   1        2.30        2.47      0.46 o
  -5  16   1       47.03       37.66      0.94 o
  -4  16   1        8.99        7.05      0.52 o
  -3  16   1        0.66        0.16      0.20 o
  -2  16   1       94.86      112.15      1.08 o
  -1  16   1        7.76        5.77      0.24 o
   0  16   1     1118.95     1226.69      8.98 o
   1  16   1      118.28      105.24      1.11 o
   2  16   1      585.09      627.32      5.12 o
   3  16   1        1.69        1.59      0.30 o
   4  16   1      190.20      184.30      2.00 o
   5  16   1        8.73        7.15      0.42 o
   6  16   1        1.70        1.07      0.44 o
   7  16   1        4.24        3.93      0.73 o
  -8  17   1        1.21        1.38      1.21 o
  -7  17   1        7.92        8.95      0.68 o
  -6  17   1        2.07        2.89      0.52 o
  -5  17   1       30.18       23.79      0.79 o
  -4  17   1        0.07       -0.18      0.33 o
  -3  17   1       89.60       74.60      1.03 o
  -2  17   1        3.85        2.39      0.23 o
  -1  17   1      124.73      111.47      1.08 o
   0  17   1       15.06       14.97      1.28 o
   1  17   1      351.39      326.93      2.85 o
   2  17   1       42.14       48.45      0.94 o
   3  17   1       20.88       17.15      0.56 o
   4  17   1        1.46        1.82      0.37 o
   5  17   1        7.85        5.95      0.41 o
   6  17   1        0.07       -0.42      0.42 o
   7  17   1        2.40        3.98      0.71 o
  -7  18   1        7.30        8.35      0.68 o
  -6  18   1        7.29        6.21      0.57 o
  -5  18   1        5.45        4.91      0.60 o
  -4  18   1        3.48        3.94      0.43 o
  -3  18   1        2.35        1.37      0.28 o
  -2  18   1       19.59       25.86      0.78 o
  -1  18   1       69.05       66.72      0.88 o
   0  18   1      402.93      384.19      3.27 o
   1  18   1      247.59      259.25      2.35 o
   2  18   1      632.84      648.67      5.77 o
   3  18   1      226.10      210.77      2.20 o
   4  18   1        8.02        7.67      0.69 o
   5  18   1        0.23       -0.26      0.31 o
   6  18   1        1.96        0.99      0.48 o
   7  18   1        1.42        1.37      0.66 o
  -7  19   1        7.63       10.68      0.77 o
  -6  19   1        3.35        2.99      0.51 o
  -5  19   1        0.03       -0.17      0.38 o
  -4  19   1       22.27       13.72      0.64 o
  -3  19   1       10.97       10.06      0.44 o
  -2  19   1       59.37       49.47      0.83 o
  -1  19   1      110.34      106.82      1.19 o
   0  19   1       88.00       92.05      1.40 o
   1  19   1      179.58      178.68      2.14 o
   2  19   1       92.75       75.36      1.08 o
   3  19   1       49.63       48.66      0.87 o
   4  19   1        0.37        0.15      0.30 o
   5  19   1        2.73        2.02      0.47 o
   6  19   1        1.66        1.35      0.51 o
   7  19   1        2.28        3.92      0.83 o
  -7  20   1        0.41        0.53      0.57 o
  -6  20   1        0.00        0.00      0.42 o
  -5  20   1        0.07        0.48      0.42 o
  -4  20   1        1.51        1.58      0.40 o
  -3  20   1      129.08       95.76      1.94 o
  -2  20   1        3.20        1.61      0.30 o
  -1  20   1      111.51      120.45      1.45 o
   0  20   1        3.51        3.93      0.57 o
   1  20   1      460.32      468.42      4.33 o
   2  20   1        1.32        1.10      0.38 o
   3  20   1       40.72       34.08      0.79 o
   4  20   1       14.36       14.90      0.61 o
   5  20   1        0.46        0.37      0.42 o
   6  20   1        0.81        0.94      0.46 o
   7  20   1        0.10       -0.86      0.86 o
  -7  21   1        8.69        9.46      1.03 o
  -6  21   1        0.01        0.26      0.46 o
  -5  21   1        0.10       -0.16      0.38 o
  -4  21   1        2.83        4.26      0.47 o
  -3  21   1        1.82        1.94      0.36 o
  -2  21   1       12.10       11.19      0.55 o
  -1  21   1        3.17        4.61      0.56 o
   0  21   1       65.28       67.35      1.51 o
   1  21   1      173.81      171.66      2.39 o
   2  21   1       36.55       35.80      0.96 o
   3  21   1       20.53       17.05      0.70 o
   4  21   1        2.53        2.62      0.41 o
   5  21   1        1.65        1.64      0.43 o
   6  21   1        0.27        0.40      0.46 o
  -6  22   1        0.28        1.05      0.51 o
  -5  22   1        0.57       -0.13      0.42 o
  -4  22   1        1.36        0.58      0.40 o
  -3  22   1        0.08       -0.22      0.32 o
  -2  22   1      369.40      386.23      5.54 o
  -1  22   1        0.72        1.54      0.39 o
   0  22   1       12.62       14.33      0.68 o
   1  22   1       60.32       60.40      1.06 o
   2  22   1       49.59       49.08      1.52 o
   3  22   1        8.72        7.57      0.57 o
   4  22   1        0.12       -0.23      0.38 o
   5  22   1        1.74        0.99      0.43 o
   6  22   1        0.12       -0.23      0.51 o
  -6  23   1        1.83        2.96      0.58 o
  -5  23   1        0.28        0.30      0.43 o
  -4  23   1        2.46        3.47      0.51 o
  -3  23   1       11.59       11.68      0.64 o
  -2  23   1       18.11       20.78      0.70 o
  -1  23   1      233.30      234.68      4.40 o
   0  23   1        1.03        1.09      0.39 o
   1  23   1       87.39       77.14      1.47 o
   2  23   1       10.85        9.90      0.71 o
   3  23   1       11.09       12.58      1.02 o
   4  23   1        2.45        1.80      0.48 o
   5  23   1        4.29        4.22      0.79 o
   6  23   1        0.35        1.15      0.91 o
  -6  24   1        2.70        3.56      1.47 o
  -5  24   1        1.27        1.13      0.51 o
  -4  24   1        2.04        2.59      0.51 o
  -3  24   1       11.90       12.32      0.89 o
  -2  24   1       19.42       21.29      0.72 o
  -1  24   1       73.18       75.94      1.62 o
   0  24   1        1.40        1.18      0.45 o
   1  24   1        2.63        2.50      0.47 o
   2  24   1        0.93        0.71      0.50 o
   3  24   1        7.21        5.82      0.56 o
   4  24   1        0.58        0.70      0.56 o
   5  24   1        0.25        0.47      0.66 o
  -6  25   1        1.38        2.24      1.03 o
  -5  25   1        0.03       -0.45      0.45 o
  -4  25   1       28.24       33.53      1.02 o
  -3  25   1        0.35        0.42      0.48 o
  -2  25   1        0.91        0.10      0.43 o
  -1  25   1       26.57       27.10      0.92 o
   0  25   1       56.28       53.38      1.18 o
   1  25   1        5.49        5.09      0.54 o
   2  25   1        2.00        3.54      0.67 o
   3  25   1        0.04        0.53      0.43 o
   4  25   1       11.89       13.67      0.88 o
   5  25   1        1.35        1.98      0.79 o
  -5  26   1        1.10        1.21      1.38 o
  -4  26   1        5.65        7.30      0.91 o
  -3  26   1       27.12       24.13      1.28 o
  -2  26   1       17.03       17.73      1.15 o
  -1  26   1        3.19        4.12      0.54 o
   0  26   1        0.73        1.24      0.47 o
   1  26   1        8.31        8.11      0.61 o
   2  26   1        8.49        8.16      0.91 o
   3  26   1        0.38        0.53      0.47 o
   4  26   1        4.74        6.66      0.76 o
   5  26   1        1.52        1.72      1.55 o
  -5  27   1        2.24        3.79      1.72 o
  -4  27   1        1.54        2.31      0.79 o
  -3  27   1       54.47       58.15      1.94 o
  -2  27   1       38.94       38.08      1.75 o
  -1  27   1        0.01        0.87      0.47 o
   0  27   1        1.44        1.87      0.47 o
   1  27   1        1.14        1.51      0.48 o
   2  27   1        1.36        1.08      0.70 o
   3  27   1       24.81       24.45      0.94 o
   4  27   1        3.81        4.51      0.85 o
  -3  28   1       14.27       20.45      1.32 o
  -2  28   1       23.63       23.94      1.12 o
  -1  28   1        0.80        1.18      0.47 o
   0  28   1        0.36        0.92      0.47 o
   1  28   1        0.20       -0.41      0.41 o
   2  28   1        1.83        1.34      0.68 o
   3  28   1        4.05        6.45      0.95 o
   4  28   1        1.44        2.41      1.38 o
  -2  29   1        9.19       10.97      1.08 o
  -1  29   1        2.21        3.28      0.80 o
   0  29   1        0.21       -0.32      0.44 o
   1  29   1        6.78        8.11      0.75 o
   2  29   1        1.81        1.99      0.60 o
  -2  30   1        6.77        8.12      1.47 o
  -1  30   1        6.19        7.53      0.88 o
   0  30   1        0.88        0.14      0.48 o
   1  30   1        4.22        5.45      0.75 o
   2  30   1        2.84        4.54      0.79 o
  -1  31   1        4.88        7.93      1.15 o
   0  31   1        0.01       -0.48      0.48 o
   1  31   1        2.61        5.02      0.85 o
  -8   0   2       33.41       32.76      1.34 o
  -6   0   2        1.97        0.16      0.32 o
  -4   0   2      205.34      268.90      2.97 o
  -2   0   2        1.53        0.70      0.10 o
   2   0   2      533.36      410.49      4.35 o
   4   0   2      723.12      774.10      9.49 o
   6   0   2       20.31       30.51      0.96 o
   8   0   2        2.07        2.76      0.79 o
  -9   1   2        1.81        1.21      0.60 o
  -8   1   2        2.95        1.47      0.52 o
  -7   1   2      111.52       98.63      1.62 o
  -6   1   2        2.54        2.40      0.25 o
  -5   1   2       90.08       87.15      0.88 o
  -4   1   2       49.28       53.37      0.58 o
  -3   1   2       51.67       74.73      0.82 o
  -2   1   2        9.78       12.91      0.18 o
  -1   1   2     3583.91     4020.42     28.80 o
   0   1   2      316.64      211.38      2.04 o
   1   1   2     1193.06     1191.45      8.60 o
   2   1   2     2409.25     2523.43     18.09 o
   3   1   2        3.59        4.64      0.64 o
   4   1   2      180.79      219.87      1.99 o
   5   1   2       33.88       30.71      0.65 o
   6   1   2        1.19        0.45      0.30 o
   7   1   2        4.28        5.01      0.48 o
   8   1   2        0.95        0.47      0.52 o
   9   1   2        0.08       -0.34      1.21 o
  -9   2   2        5.33        4.38      0.64 o
  -8   2   2       10.28       10.08      0.66 o
  -7   2   2        6.54        6.43      0.56 o
  -6   2   2       28.39       25.20      0.56 o
  -5   2   2        5.34        6.10      0.23 o
  -4   2   2       50.88       48.43      0.54 o
  -3   2   2      582.20      599.23      4.42 o
  -2   2   2      293.78      328.48      2.46 o
  -1   2   2     1853.63     1933.98     13.94 o
   0   2   2     2592.80     2770.67     19.81 o
   1   2   2      502.60      542.08      3.98 o
   2   2   2     1157.27     1183.56      8.59 o
   3   2   2     1671.48     1851.27     14.27 o
   4   2   2      155.58      154.28      1.46 o
   5   2   2        8.54       11.09      0.43 o
   6   2   2        0.21        1.47      0.32 o
   7   2   2        4.55        5.19      0.46 o
   8   2   2        0.04        0.52      0.52 o
   9   2   2        3.32        3.79      1.55 o
  -9   3   2        4.40        4.97      0.73 o
  -8   3   2        0.19       -0.47      0.47 o
  -7   3   2        5.80        5.18      0.77 o
  -6   3   2       56.96       63.95      0.92 o
  -5   3   2       61.13       61.39      1.07 o
  -4   3   2       89.80       83.39      0.80 o
  -3   3   2        3.23        3.61      0.14 o
  -2   3   2      332.95      412.25      3.27 o
  -1   3   2       39.98       31.73      0.31 o
   0   3   2      103.19      151.95      1.27 o
   1   3   2      317.85      297.97      2.25 o
   2   3   2       12.41       14.28      0.52 o
   3   3   2     1111.54     1086.93      9.19 o
   4   3   2        9.72       21.59      0.45 o
   5   3   2        3.85        4.03      0.34 o
   6   3   2        2.60        4.47      0.44 o
   7   3   2        1.38        1.15      0.41 o
   8   3   2        0.66        0.21      0.46 o
   9   3   2       22.03       21.73      2.07 o
  -9   4   2        2.28        1.23      0.78 o
  -8   4   2       10.63       10.82      0.69 o
  -7   4   2        1.11        0.04      0.57 o
  -6   4   2       14.50       14.67      0.49 o
  -5   4   2      131.21      132.65      1.22 o
  -4   4   2        0.07       -0.13      0.13 o
  -3   4   2        0.79        0.42      0.11 o
  -2   4   2        0.01        0.55      0.33 o
  -1   4   2      367.19      311.09      2.33 o
   0   4   2      359.19      380.94      3.01 o
   1   4   2      230.67      140.17      1.12 o
   2   4   2      116.08      135.88      1.22 o
   3   4   2      199.51      197.70      1.92 o
   4   4   2      100.37       96.81      1.05 o
   5   4   2        5.96        2.98      0.35 o
   6   4   2        3.22        3.82      0.46 o
   7   4   2        1.66        0.74      0.44 o
   8   4   2        1.74        0.94      0.49 o
   9   4   2        1.07       -0.34      1.55 o
  -9   5   2        2.45        2.86      0.73 o
  -8   5   2        0.08       -0.47      0.47 o
  -7   5   2        0.84        0.18      0.38 o
  -6   5   2        4.90        4.69      0.37 o
  -5   5   2      164.10      172.29      1.50 o
  -4   5   2      379.80      388.25      2.97 o
  -3   5   2        4.92        6.50      0.37 o
  -2   5   2      631.08      713.10      5.20 o
  -1   5   2      270.02      257.84      2.09 o
   0   5   2      513.51      571.37      4.18 o
   1   5   2      704.88      829.22      6.05 o
   2   5   2       11.62       11.76      0.31 o
   3   5   2      289.75      373.28      3.34 o
   4   5   2      101.28       74.96      0.90 o
   5   5   2       15.91       17.56      0.60 o
   6   5   2       31.82       29.22      0.78 o
   7   5   2        2.71        2.00      0.48 o
   8   5   2        3.48        5.48      0.60 o
  -9   6   2        0.64       -0.20      0.77 o
  -8   6   2        2.04        1.05      0.58 o
  -7   6   2        5.94        4.96      0.46 o
  -6   6   2       84.18       78.56      1.08 o
  -5   6   2      155.31      164.56      1.57 o
  -4   6   2      698.54      710.50      5.26 o
  -3   6   2       48.70       48.82      0.51 o
  -2   6   2      571.42      646.84      4.75 o
  -1   6   2        2.34        2.22      0.14 o
   0   6   2      839.53      925.35      6.71 o
   1   6   2      683.89      683.05      5.36 o
   2   6   2      471.41      399.86      4.02 o
   3   6   2        4.88        4.63      0.25 o
   4   6   2      257.13      284.54      3.24 o
   5   6   2      112.80      110.83      1.51 o
   6   6   2       69.36       77.60      1.26 o
   7   6   2        0.60        0.31      0.43 o
   8   6   2        9.29        9.64      0.69 o
  -9   7   2        0.21       -0.73      0.73 o
  -8   7   2        9.17        9.34      0.83 o
  -7   7   2        0.18       -0.12      0.35 o
  -6   7   2       96.30      100.78      1.25 o
  -5   7   2      852.17      853.13      9.14 o
  -4   7   2       25.81       23.30      0.38 o
  -3   7   2       35.46       36.29      0.44 o
  -2   7   2        0.24        0.41      0.14 o
  -1   7   2       10.53       12.12      0.28 o
   0   7   2       27.98       31.76      0.35 o
   1   7   2      766.05      682.99      5.37 o
   2   7   2        2.04        1.14      0.19 o
   3   7   2       62.81       45.47      0.59 o
   4   7   2      106.33       95.83      2.67 o
   5   7   2       70.24       59.82      0.93 o
   6   7   2        0.54       -0.03      0.54 o
   7   7   2        2.45        2.45      0.73 o
   8   7   2        4.60        7.24      0.75 o
  -9   8   2        0.58        0.41      0.79 o
  -8   8   2       11.94       10.63      0.83 o
  -7   8   2        2.47        4.14      0.39 o
  -6   8   2      176.11      165.43      1.79 o
  -5   8   2        3.50        2.01      0.33 o
  -4   8   2       10.10        5.71      0.24 o
  -3   8   2     1106.18     1247.74      9.04 o
  -2   8   2     2072.22     2312.14     16.58 o
  -1   8   2     1223.69     1181.89      9.12 o
   0   8   2      712.06      781.40      5.71 o
   1   8   2      144.30      117.03      1.09 o
   2   8   2      428.16      434.45      3.55 o
   3   8   2      178.82      159.67      1.49 o
   4   8   2        6.13        5.56      0.33 o
   5   8   2      111.38      106.91      1.35 o
   6   8   2      224.26      223.66      2.65 o
   7   8   2       83.48       84.87      1.49 o
   8   8   2       38.16       38.93      1.25 o
  -9   9   2        0.20       -1.21      1.21 o
  -8   9   2       10.23        8.66      1.38 o
  -7   9   2        0.02       -0.36      0.36 o
  -6   9   2       42.57       46.86      0.82 o
  -5   9   2       48.59       43.13      0.66 o
  -4   9   2       33.28       36.68      0.59 o
  -3   9   2      187.11      199.86      1.63 o
  -2   9   2     3366.72     3931.91     28.06 o
  -1   9   2      404.81      394.57      3.18 o
   0   9   2      163.26      138.46      1.14 o
   1   9   2        1.80        2.45      0.15 o
   2   9   2      181.34      193.40      1.73 o
   3   9   2       99.96       93.48      1.21 o
   4   9   2      355.62      324.27      5.59 o
   5   9   2       21.80       24.70      0.67 o
   6   9   2       63.67       56.46      1.14 o
   7   9   2       63.85       80.16      1.45 o
   8   9   2        6.86        7.79      0.77 o
  -8  10   2        0.00       -0.53      0.70 o
  -7  10   2        1.53        0.89      0.45 o
  -6  10   2       10.41       10.18      0.47 o
  -5  10   2      285.55      284.67      4.22 o
  -4  10   2       22.94       21.54      0.41 o
  -3  10   2      345.41      335.81      2.62 o
  -2  10   2       82.86       90.94      1.43 o
  -1  10   2      594.43      684.50      5.06 o
   0  10   2       35.05       30.94      0.38 o
   1  10   2       66.40       60.41      0.66 o
   2  10   2        0.43        1.70      0.26 o
   3  10   2        2.99        0.43      0.37 o
   4  10   2       33.78       30.09      0.73 o
   5  10   2      391.30      421.38      3.95 o
   6  10   2        7.31        8.04      0.57 o
   7  10   2       18.62       18.88      0.83 o
   8  10   2        1.82        0.98      0.66 o
  -8  11   2       10.85       11.21      1.26 o
  -7  11   2        2.06        1.94      0.45 o
  -6  11   2       51.88       51.64      1.10 o
  -5  11   2        0.13        0.33      0.31 o
  -4  11   2        1.36        1.72      0.22 o
  -3  11   2      180.57      204.72      1.70 o
  -2  11   2     2301.32     2627.32     18.84 o
  -1  11   2      657.46      690.59      5.44 o
   0  11   2        0.59        0.63      0.11 o
   1  11   2        5.46       10.30      0.48 o
   2  11   2      172.13      188.59      1.72 o
   3  11   2        1.26        1.70      0.27 o
   4  11   2      259.96      234.41      2.37 o
   5  11   2       38.38       40.25      0.84 o
   6  11   2       41.17       38.64      1.03 o
   7  11   2       74.93       78.94      1.45 o
   8  11   2        0.00       -0.30      0.60 o
  -8  12   2        4.99        4.84      0.68 o
  -7  12   2        1.78        2.48      0.48 o
  -6  12   2       31.45       26.03      0.82 o
  -5  12   2        4.43        3.67      0.38 o
  -4  12   2       61.86       80.54      0.93 o
  -3  12   2      112.12      109.22      1.01 o
  -2  12   2      412.61      461.10      3.50 o
  -1  12   2      803.88      868.45      6.38 o
   0  12   2       17.70       22.18      0.42 o
   1  12   2        3.79        5.29      0.22 o
   2  12   2      112.67       83.38      0.92 o
   3  12   2        3.02        2.80      0.28 o
   4  12   2        2.50        4.05      0.33 o
   5  12   2      108.18      110.82      1.44 o
   6  12   2       41.20       39.14      1.15 o
   7  12   2      127.52      118.50      1.85 o
   8  12   2       29.80       32.99      1.23 o
  -8  13   2        0.73       -0.29      0.60 o
  -7  13   2       13.96       14.56      0.73 o
  -6  13   2        8.33        7.43      0.55 o
  -5  13   2       57.59       51.20      1.08 o
  -4  13   2       49.28       47.38      0.75 o
  -3  13   2        2.76        3.24      0.24 o
  -2  13   2        0.24        0.26      0.15 o
  -1  13   2       95.66      110.79      1.01 o
   0  13   2       40.10       34.98      0.44 o
   1  13   2       30.61       30.41      0.47 o
   2  13   2        8.41        9.22      0.33 o
   3  13   2       64.92       67.40      0.93 o
   4  13   2       78.51       80.06      1.18 o
   5  13   2        4.35        4.48      0.43 o
   6  13   2        9.45       14.72      0.75 o
   7  13   2        6.19        8.13      0.83 o
   8  13   2        1.58        1.38      0.98 o
  -8  14   2        3.09        3.73      0.68 o
  -7  14   2        7.27        6.41      0.59 o
  -6  14   2        0.74        0.95      0.55 o
  -5  14   2      107.11      107.29      1.79 o
  -4  14   2      258.09      226.52      2.25 o
  -3  14   2        5.84        5.83      0.28 o
  -2  14   2      290.37      314.77      2.70 o
  -1  14   2      117.32      117.07      1.07 o
   0  14   2      156.26      194.18      1.75 o
   1  14   2      154.79      165.43      1.55 o
   2  14   2        4.46        3.08      0.28 o
   3  14   2        1.00        0.74      0.26 o
   4  14   2      211.79      217.16      2.27 o
   5  14   2       52.69       50.91      0.94 o
   6  14   2       32.40       32.78      1.21 o
   7  14   2        0.22        0.50      0.56 o
   8  14   2        6.07        8.79      1.55 o
  -8  15   2        4.34        5.96      0.75 o
  -7  15   2        0.28       -0.08      0.46 o
  -6  15   2        2.69        2.38      0.45 o
  -5  15   2       98.86       99.96      1.61 o
  -4  15   2       51.82       59.66      1.01 o
  -3  15   2       34.69       34.86      0.63 o
  -2  15   2       19.00       19.59      0.42 o
  -1  15   2        0.07        0.57      0.17 o
   0  15   2      527.84      563.88      4.28 o
   1  15   2        7.84        8.94      0.33 o
   2  15   2        5.59        6.35      0.29 o
   3  15   2       51.94       51.74      0.84 o
   4  15   2       23.97       22.31      0.66 o
   5  15   2       68.96       58.92      0.99 o
   6  15   2        0.16        0.41      0.43 o
   7  15   2        7.81        8.77      0.69 o
  -8  16   2        5.72        7.76      1.38 o
  -7  16   2        0.05        0.56      0.45 o
  -6  16   2       11.30       11.09      0.62 o
  -5  16   2       50.58       44.51      1.05 o
  -4  16   2       20.88       23.36      0.64 o
  -3  16   2        5.44        5.51      0.31 o
  -2  16   2        2.39        3.82      0.25 o
  -1  16   2        3.12        6.00      0.37 o
   0  16   2       27.36       29.93      0.60 o
   1  16   2       10.93       11.17      0.36 o
   2  16   2        1.82        2.12      0.26 o
   3  16   2        0.03        0.65      0.34 o
   4  16   2      144.00      146.91      1.73 o
   5  16   2        6.98        8.79      0.45 o
   6  16   2        5.18        5.02      0.46 o
   7  16   2        0.04       -0.51      0.51 o
  -8  17   2        2.11        1.55      1.21 o
  -7  17   2       13.31       17.62      0.81 o
  -6  17   2       15.73       15.08      0.87 o
  -5  17   2        0.88        0.28      0.45 o
  -4  17   2       27.96       14.79      0.55 o
  -3  17   2        0.00       -0.10      0.29 o
  -2  17   2        3.77        4.80      0.28 o
  -1  17   2        7.88       10.47      0.35 o
   0  17   2      112.39      104.42      1.52 o
   1  17   2        0.17        0.88      0.28 o
   2  17   2       87.03       85.05      1.07 o
   3  17   2      230.64      216.21      2.38 o
   4  17   2        0.04       -0.16      0.33 o
   5  17   2        6.87        6.31      0.45 o
   6  17   2        2.89        2.85      0.40 o
   7  17   2        0.25        0.08      0.55 o
  -8  18   2        0.06        0.00      1.21 o
  -7  18   2        0.29        0.62      0.51 o
  -6  18   2       15.26       12.74      0.68 o
  -5  18   2       16.38       17.55      0.73 o
  -4  18   2        0.15        0.94      0.33 o
  -3  18   2       30.53       32.03      0.72 o
  -2  18   2        0.55       -0.05      0.21 o
  -1  18   2        0.41        0.53      0.24 o
   0  18   2        7.19        7.90      0.38 o
   1  18   2        0.58        0.75      0.31 o
   2  18   2      639.96      643.78      6.34 o
   3  18   2      680.43      655.38      6.39 o
   4  18   2       14.12       11.66      0.50 o
   5  18   2        3.56        3.41      0.39 o
   6  18   2        0.01       -0.33      0.40 o
   7  18   2        0.13       -0.52      1.03 o
  -7  19   2       11.43       12.72      0.77 o
  -6  19   2        7.04        6.88      0.77 o
  -5  19   2       22.77       19.85      0.77 o
  -4  19   2       49.11       33.24      0.97 o
  -3  19   2       52.27       36.20      0.78 o
  -2  19   2        4.15        3.54      0.31 o
  -1  19   2        0.23       -0.09      0.30 o
   0  19   2       22.66       25.74      0.84 o
   1  19   2      224.46      216.43      2.90 o
   2  19   2      330.35      320.67      3.45 o
   3  19   2       68.80       69.06      1.19 o
   4  19   2       14.11       13.56      0.55 o
   5  19   2        5.38        3.95      0.42 o
   6  19   2        0.44       -0.44      0.50 o
   7  19   2        1.41        0.86      1.03 o
  -7  20   2        0.91        1.15      0.57 o
  -6  20   2        4.51        6.94      0.57 o
  -5  20   2        2.44        2.72      0.49 o
  -4  20   2       42.81       33.74      0.97 o
  -3  20   2        0.67        0.71      0.38 o
  -2  20   2        0.01       -0.19      0.26 o
  -1  20   2       37.77       42.21      0.76 o
   0  20   2     1389.63     1471.96     16.74 o
   1  20   2       33.35       34.97      0.91 o
   2  20   2       29.31       24.60      0.80 o
   3  20   2       12.42       13.17      0.63 o
   4  20   2       12.08       14.03      0.62 o
   5  20   2       20.64       21.06      0.72 o
   6  20   2        0.04        0.27      0.48 o
  -7  21   2       12.16       17.95      1.10 o
  -6  21   2       12.51       13.75      0.75 o
  -5  21   2        0.34        0.62      0.42 o
  -4  21   2        5.82        6.39      0.54 o
  -3  21   2       10.71       11.42      0.52 o
  -2  21   2        3.06        1.15      0.34 o
  -1  21   2      144.65      146.07      1.69 o
   0  21   2       39.59       46.81      1.10 o
   1  21   2      132.60      126.84      1.56 o
   2  21   2        9.23        8.22      0.50 o
   3  21   2       17.98       16.82      0.63 o
   4  21   2       18.00       17.47      0.76 o
   5  21   2        0.26        0.20      0.47 o
   6  21   2        0.62        0.78      0.73 o
  -6  22   2        5.94        5.46      0.61 o
  -5  22   2        2.37        1.54      0.48 o
  -4  22   2        0.01       -0.36      0.36 o
  -3  22   2       10.44        9.50      0.50 o
  -2  22   2       20.48       18.65      1.44 o
  -1  22   2      378.70      393.34      5.46 o
   0  22   2       32.44       30.00      0.73 o
   1  22   2       44.31       46.39      0.86 o
   2  22   2        4.27        3.95      0.58 o
   3  22   2        5.06        4.94      0.60 o
   4  22   2        6.31        5.27      0.56 o
   5  22   2        3.15        2.60      0.63 o
   6  22   2        3.84        4.83      1.38 o
  -6  23   2        1.64        2.28      0.64 o
  -5  23   2        0.80        0.45      0.42 o
  -4  23   2        1.12        0.76      0.67 o
  -3  23   2        5.99        4.18      0.52 o
  -2  23   2        8.04       11.02      0.64 o
  -1  23   2        5.90       10.01      1.35 o
   0  23   2       66.52       63.08      1.04 o
   1  23   2        1.23        1.61      0.34 o
   2  23   2        7.08        6.58      0.52 o
   3  23   2        0.63        0.52      0.43 o
   4  23   2        3.17        2.46      0.49 o
   5  23   2        0.44        0.23      0.60 o
   6  23   2        1.40        0.52      1.21 o
  -6  24   2        0.05       -1.10      1.38 o
  -5  24   2        5.76        5.38      0.68 o
  -4  24   2        1.63        1.45      0.43 o
  -3  24   2        0.64        0.78      0.56 o
  -2  24   2       33.02       31.87      1.67 o
  -1  24   2       46.10       49.75      1.08 o
   0  24   2        2.01        2.32      0.42 o
   1  24   2       18.46       20.76      0.77 o
   2  24   2        0.02       -0.09      0.41 o
   3  24   2        0.69       -0.17      0.41 o
   4  24   2        0.55        0.66      0.47 o
   5  24   2        0.34        0.07      0.63 o
  -6  25   2        0.09       -0.69      1.38 o
  -5  25   2        0.49       -0.45      0.45 o
  -4  25   2        1.00        0.81      0.48 o
  -3  25   2       15.21       15.31      0.74 o
  -2  25   2        1.92        3.11      0.52 o
  -1  25   2       52.87       51.36      1.05 o
   0  25   2        7.11        7.98      0.59 o
   1  25   2        1.91        2.60      0.44 o
   2  25   2        0.90        0.40      0.39 o
   3  25   2        1.83        1.12      0.43 o
   4  25   2        0.01       -0.11      0.47 o
   5  25   2        0.91        1.38      1.21 o
  -5  26   2        1.02        1.55      1.03 o
  -4  26   2        3.16        3.81      0.65 o
  -3  26   2       10.99       13.17      0.88 o
  -2  26   2        5.49        3.30      0.54 o
  -1  26   2        3.94        4.68      0.56 o
   0  26   2        1.57        2.62      0.53 o
   1  26   2        0.26        0.13      0.52 o
   2  26   2        3.33        3.84      0.56 o
   3  26   2        0.09        0.20      0.47 o
   4  26   2        0.01        0.30      0.58 o
  -5  27   2       11.90       13.79      1.55 o
  -4  27   2        4.10        4.17      0.91 o
  -3  27   2        0.59        0.00      0.95 o
  -2  27   2       11.07        9.30      0.81 o
  -1  27   2        3.12        4.20      0.96 o
   0  27   2        2.81        2.54      0.48 o
   1  27   2        3.65        2.99      0.58 o
   2  27   2        3.54        4.84      0.57 o
   3  27   2        0.21        0.67      0.48 o
   4  27   2        0.41        1.38      1.21 o
  -3  28   2       18.46       18.05      1.32 o
  -2  28   2       10.70       12.00      0.99 o
  -1  28   2        5.50        5.07      0.86 o
   0  28   2        0.01       -0.39      0.39 o
   1  28   2        0.07        0.24      0.55 o
   2  28   2        5.89        7.31      0.88 o
   3  28   2        1.81        2.23      0.65 o
  -2  29   2        1.68        3.71      0.91 o
  -1  29   2        1.26        1.42      0.66 o
   0  29   2        2.20        2.82      0.57 o
   1  29   2        0.11        0.44      0.54 o
   2  29   2        4.36        5.71      0.75 o
   3  29   2        0.23        0.17      1.03 o
  -2  30   2        0.36       -0.14      0.91 o
  -1  30   2        3.12        3.61      0.78 o
   0  30   2        1.06        0.96      0.63 o
   1  30   2        2.32        1.61      0.66 o
   2  30   2        0.00       -0.52      0.61 o
  -1  31   2        2.12        2.50      0.98 o
   0  31   2        0.07        0.52      1.03 o
  -9   0   3        0.31       -0.23      0.79 o
  -7   0   3       24.23       20.88      1.47 o
  -5   0   3        6.39        4.63      0.30 o
  -3   0   3     2297.41     2670.24     26.98 o
  -1   0   3     4022.32     4248.58     42.80 o
   1   0   3      194.82      263.27      2.89 o
   3   0   3     1833.62     1997.66     20.36 o
   5   0   3       31.90       40.09      1.34 o
   7   0   3        0.02        0.72      0.66 o
  -9   1   3        0.04       -0.13      0.52 o
  -8   1   3       14.85       14.10      0.73 o
  -7   1   3       69.21       61.18      1.23 o
  -6   1   3       13.59       10.84      0.40 o
  -5   1   3       17.98       18.14      0.39 o
  -4   1   3       70.59       69.36      0.69 o
  -3   1   3      254.16      277.90      2.13 o
  -2   1   3     1057.26     1105.20      8.51 o
  -1   1   3     1499.91     1544.01     11.08 o
   0   1   3      141.60      245.37      1.87 o
   1   1   3      331.46      323.03      2.46 o
   2   1   3      528.47      615.47      4.58 o
   3   1   3       25.58       34.59      0.64 o
   4   1   3        0.09        1.31      0.56 o
   5   1   3       75.67       60.52      1.18 o
   6   1   3        4.37        3.28      0.41 o
   7   1   3        5.53        4.45      0.56 o
   8   1   3        0.71        1.31      0.56 o
  -9   2   3        4.09        5.29      0.64 o
  -8   2   3       29.43       29.43      1.00 o
  -7   2   3       31.34       27.79      1.22 o
  -6   2   3        0.54       -0.24      0.24 o
  -5   2   3        8.90       12.50      0.51 o
  -4   2   3       88.33       79.45      0.77 o
  -3   2   3      114.31      102.58      0.89 o
  -2   2   3       60.08       27.77      0.37 o
  -1   2   3      460.61      520.81      3.82 o
   0   2   3     4271.38     4808.74     34.23 o
   1   2   3       38.44       51.61      0.57 o
   2   2   3     2186.48     2165.82     15.56 o
   3   2   3     1100.46     1112.74      8.72 o
   4   2   3        0.92        0.67      0.25 o
   5   2   3       28.05       26.73      0.64 o
   6   2   3       43.51       53.95      1.08 o
   7   2   3       20.87       14.94      0.68 o
   8   2   3        2.54        1.60      0.58 o
  -9   3   3        1.73        1.11      0.56 o
  -8   3   3       23.93       26.02      0.88 o
  -7   3   3      101.73       97.07      1.39 o
  -6   3   3       12.36        9.61      0.40 o
  -5   3   3        3.53        5.22      0.28 o
  -4   3   3        0.16       -0.13      0.13 o
  -3   3   3      628.62      779.10      6.10 o
  -2   3   3        1.77        2.05      0.13 o
  -1   3   3      538.86      492.64      3.63 o
   0   3   3       67.12       68.99      0.62 o
   1   3   3       23.39       38.43      0.43 o
   2   3   3      469.22      527.52      3.94 o
   3   3   3       16.91       12.29      0.42 o
   4   3   3        9.47       11.78      1.24 o
   5   3   3        5.70        6.97      0.41 o
   6   3   3       16.63       20.36      0.69 o
   7   3   3        0.09        0.32      0.43 o
   8   3   3        0.00        0.11      0.56 o
  -9   4   3        0.75       -0.32      0.54 o
  -8   4   3        0.30       -0.22      0.45 o
  -7   4   3       45.05       44.48      1.22 o
  -6   4   3       19.67       17.31      0.45 o
  -5   4   3       96.22      106.96      1.37 o
  -4   4   3       25.63       23.27      0.35 o
  -3   4   3        1.46        2.29      0.27 o
  -2   4   3      282.04      303.55      2.47 o
  -1   4   3        0.10        1.14      0.12 o
   0   4   3     4353.83     4910.66     34.95 o
   1   4   3      218.56      205.19      1.62 o
   2   4   3       44.20       16.60      0.34 o
   3   4   3       57.15       50.50      0.67 o
   4   4   3       36.47       35.98      0.86 o
   5   4   3        0.08       -0.31      0.31 o
   6   4   3       20.98       26.84      0.77 o
   7   4   3        0.61        0.37      0.44 o
   8   4   3        5.86        6.96      0.71 o
  -9   5   3        0.00       -0.95      0.95 o
  -8   5   3        1.02        0.51      0.48 o
  -7   5   3        2.93        1.89      0.40 o
  -6   5   3        1.34        1.51      0.25 o
  -5   5   3       15.91       13.92      0.39 o
  -4   5   3       61.64       65.24      0.74 o
  -3   5   3      367.14      400.58      3.25 o
  -2   5   3       27.25       30.59      0.66 o
  -1   5   3      326.49      282.68      2.14 o
   0   5   3        3.88       12.83      0.32 o
   1   5   3      983.04     1021.82      7.43 o
   2   5   3       59.62       56.64      0.59 o
   3   5   3      108.95      113.43      1.49 o
   4   5   3       37.84       50.57      0.81 o
   5   5   3        6.89        8.13      0.48 o
   6   5   3        0.02       -0.42      0.42 o
   7   5   3        0.02       -0.26      0.43 o
   8   5   3        5.68        8.33      0.71 o
  -9   6   3        0.44        0.13      0.79 o
  -8   6   3       14.61       15.30      0.80 o
  -7   6   3        1.64        2.57      0.38 o
  -6   6   3        0.04       -0.35      0.35 o
  -5   6   3        0.00       -0.16      0.21 o
  -4   6   3       19.91       17.59      0.37 o
  -3   6   3       71.02       93.71      0.93 o
  -2   6   3       72.67       86.42      0.83 o
  -1   6   3      347.48      375.81      3.01 o
   0   6   3        0.00        0.50      0.11 o
   1   6   3     1766.32     2022.18     14.52 o
   2   6   3        6.67        9.83      0.35 o
   3   6   3        8.24       17.40      0.40 o
   4   6   3       83.74       79.29      1.11 o
   5   6   3        1.61        0.88      0.33 o
   6   6   3        0.83        0.52      0.47 o
   7   6   3        2.70        2.02      0.48 o
   8   6   3       60.94       67.75      1.64 o
  -9   7   3        0.29        1.35      0.83 o
  -8   7   3        0.04       -0.53      0.53 o
  -7   7   3       16.49       16.10      0.61 o
  -6   7   3       47.78       46.14      0.79 o
  -5   7   3       28.13       26.82      0.51 o
  -4   7   3       25.35       21.62      0.50 o
  -3   7   3        6.97       11.06      0.39 o
  -2   7   3        6.06        2.24      0.25 o
  -1   7   3        0.36        1.40      0.27 o
   0   7   3      170.27      207.49      1.64 o
   1   7   3       89.73       85.77      0.78 o
   2   7   3      234.52      263.44      2.08 o
   3   7   3        0.41        0.55      0.22 o
   4   7   3       94.33       70.29      0.99 o
   5   7   3       41.43       32.51      0.80 o
   6   7   3        8.17       11.17      0.69 o
   7   7   3        0.98        1.23      0.62 o
   8   7   3       10.84       13.32      0.80 o
  -9   8   3        3.79        3.95      0.91 o
  -8   8   3        0.11        0.56      0.66 o
  -7   8   3        0.24       -0.17      0.40 o
  -6   8   3      279.28      282.57      4.50 o
  -5   8   3       27.03       20.40      0.53 o
  -4   8   3        0.07       -0.15      0.15 o
  -3   8   3      886.19     1003.97      7.34 o
  -2   8   3      116.54      140.11      1.27 o
  -1   8   3     2653.58     2728.46     20.82 o
   0   8   3       24.36       28.12      0.35 o
   1   8   3       10.09        6.86      0.24 o
   2   8   3       47.09       63.88      0.74 o
   3   8   3       15.88       15.71      0.43 o
   4   8   3        0.08        0.21      0.26 o
   5   8   3      107.47      105.56      1.53 o
   6   8   3        0.26       -0.07      0.39 o
   7   8   3       15.33       18.36      0.78 o
   8   8   3        9.50        9.39      0.74 o
  -9   9   3        2.46        1.90      1.03 o
  -8   9   3        8.73        8.66      0.95 o
  -7   9   3        0.59        0.42      0.36 o
  -6   9   3        9.24        8.32      0.48 o
  -5   9   3      138.02      116.85      1.45 o
  -4   9   3       66.33       57.02      0.97 o
  -3   9   3        5.89        7.94      0.38 o
  -2   9   3      429.35      461.76      3.72 o
  -1   9   3     1483.83     1623.04     12.48 o
   0   9   3       39.50       36.24      0.50 o
   1   9   3       68.18       53.13      0.65 o
   2   9   3        5.89        5.76      0.30 o
   3   9   3        6.87        8.39      0.35 o
   4   9   3       91.88       89.57      1.27 o
   5   9   3      206.61      187.46      2.30 o
   6   9   3        7.72        7.37      0.52 o
   7   9   3       23.87       25.10      0.91 o
   8   9   3       28.07       29.57      1.05 o
  -8  10   3       20.27       21.43      2.07 o
  -7  10   3       16.21       16.40      0.73 o
  -6  10   3      225.33      209.48      2.40 o
  -5  10   3        8.10        8.33      0.43 o
  -4  10   3        2.11        1.68      0.36 o
  -3  10   3       27.54       26.51      0.39 o
  -2  10   3      357.37      521.83      4.53 o
  -1  10   3      472.36      516.25      4.14 o
   0  10   3     2301.81     2569.60     18.42 o
   1  10   3       33.54       34.33      0.50 o
   2  10   3      434.24      438.00      4.14 o
   3  10   3        1.09        1.03      0.24 o
   4  10   3        0.01        0.02      0.26 o
   5  10   3        2.00        5.02      0.48 o
   6  10   3       21.77       22.83      0.77 o
   7  10   3       10.22       15.17      0.74 o
   8  10   3       11.47       13.58      0.92 o
  -8  11   3        6.70        7.69      0.91 o
  -7  11   3        2.92        2.64      0.49 o
  -6  11   3        8.43       10.34      0.52 o
  -5  11   3      405.33      398.66      3.71 o
  -4  11   3       81.45       86.79      1.06 o
  -3  11   3       17.82       19.26      0.45 o
  -2  11   3      405.23      454.55      3.70 o
  -1  11   3      755.11      836.48      6.58 o
   0  11   3       58.04       42.22      0.66 o
   1  11   3      100.28       57.75      0.69 o
   2  11   3        2.09        2.71      0.20 o
   3  11   3        0.34       -0.20      0.20 o
   4  11   3      137.20      130.49      1.75 o
   5  11   3      295.22      305.13      3.06 o
   6  11   3       12.78       13.02      0.64 o
   7  11   3        8.69       11.53      0.71 o
   8  11   3       11.49       11.55      1.90 o
  -8  12   3        0.04       -0.17      0.70 o
  -7  12   3        0.10        0.42      0.45 o
  -6  12   3      112.00      107.17      1.48 o
  -5  12   3       51.52       41.56      0.75 o
  -4  12   3        0.09        0.63      0.24 o
  -3  12   3      850.43      895.92      8.10 o
  -2  12   3      429.65      437.29      3.59 o
  -1  12   3      206.09      166.69      1.52 o
   0  12   3       25.63       30.05      0.42 o
   1  12   3      101.46       86.34      0.93 o
   2  12   3       32.81       24.18      0.44 o
   3  12   3        0.01       -0.08      0.23 o
   4  12   3       14.86       12.89      0.54 o
   5  12   3       22.70       22.92      0.67 o
   6  12   3       51.92       49.86      1.15 o
   7  12   3       24.76       26.25      0.94 o
  -8  13   3        1.78        0.80      1.38 o
  -7  13   3        6.10        6.23      0.55 o
  -6  13   3        2.29        1.96      0.45 o
  -5  13   3        5.00        4.42      0.34 o
  -4  13   3       51.28       49.43      0.99 o
  -3  13   3       81.10       85.31      1.06 o
  -2  13   3      188.69      222.66      2.00 o
  -1  13   3       80.72       74.46      0.84 o
   0  13   3        0.32        2.49      0.19 o
   1  13   3       57.68       42.47      0.61 o
   2  13   3        0.00       -0.17      0.17 o
   3  13   3        1.52        2.30      0.28 o
   4  13   3      140.49      127.31      1.55 o
   5  13   3        7.44        6.60      0.44 o
   6  13   3       12.43       11.90      0.64 o
   7  13   3        8.04        8.29      0.66 o
  -8  14   3        0.92        0.05      0.58 o
  -7  14   3        4.66        4.20      0.55 o
  -6  14   3        0.33        0.48      0.39 o
  -5  14   3       20.93       17.88      0.61 o
  -4  14   3      109.10      105.47      2.14 o
  -3  14   3       14.99       12.09      0.48 o
  -2  14   3        0.45        0.42      0.28 o
  -1  14   3      143.52      136.75      1.38 o
   0  14   3       26.71       32.34      0.62 o
   1  14   3      207.04      232.33      3.61 o
   2  14   3       37.20       40.73      0.69 o
   3  14   3      148.86      143.62      1.64 o
   4  14   3       91.95       86.86      1.38 o
   5  14   3       11.24        8.61      0.47 o
   6  14   3        5.16        5.12      0.50 o
   7  14   3        1.01        0.52      0.50 o
  -8  15   3        1.03       -0.31      0.60 o
  -7  15   3        0.07       -0.42      0.42 o
  -6  15   3        5.60        4.76      0.51 o
  -5  15   3        6.34        4.68      0.49 o
  -4  15   3        0.25        0.15      0.27 o
  -3  15   3       39.56       33.71      0.64 o
  -2  15   3        9.81        7.02      0.28 o
  -1  15   3       23.70       17.11      0.41 o
   0  15   3        2.97        3.21      0.26 o
   1  15   3      123.84      127.55      1.44 o
   2  15   3       35.18       33.79      0.69 o
   3  15   3        3.52        5.39      0.48 o
   4  15   3      175.48      189.00      2.47 o
   5  15   3        2.97        2.78      0.41 o
   6  15   3        0.04        0.45      0.44 o
   7  15   3        0.01       -0.28      0.48 o
  -8  16   3        1.63        1.21      1.03 o
  -7  16   3        0.50        1.49      0.51 o
  -6  16   3       10.61       11.41      0.66 o
  -5  16   3       24.18       18.39      0.71 o
  -4  16   3       37.27       31.73      0.67 o
  -3  16   3        0.02       -0.07      0.24 o
  -2  16   3       11.71       15.27      0.42 o
  -1  16   3        0.48        0.36      0.19 o
   0  16   3      271.41      284.27      4.98 o
   1  16   3       91.92       84.83      1.21 o
   2  16   3       59.89       69.80      1.45 o
   3  16   3        1.78        1.67      0.36 o
   4  16   3       72.39       73.59      1.13 o
   5  16   3       35.80       32.17      0.78 o
   6  16   3        4.92        6.33      0.57 o
   7  16   3        0.08       -0.51      0.54 o
  -8  17   3        6.33       10.61      1.10 o
  -7  17   3       12.87       15.27      0.77 o
  -6  17   3        1.45        1.07      0.45 o
  -5  17   3       31.52       22.59      1.19 o
  -4  17   3        2.17        2.46      0.34 o
  -3  17   3      123.64      111.42      1.35 o
  -2  17   3        5.57        4.74      0.27 o
  -1  17   3       46.38       43.24      1.03 o
   0  17   3        9.41        8.99      0.64 o
   1  17   3      151.93      136.63      1.72 o
   2  17   3       33.99       37.91      0.83 o
   3  17   3       39.99       37.64      0.90 o
   4  17   3        3.71        2.05      0.37 o
   5  17   3        9.37        8.61      0.49 o
   6  17   3        0.55       -0.25      0.43 o
   7  17   3        0.54        1.31      0.79 o
  -8  18   3       15.28       17.24      1.72 o
  -7  18   3        3.74        3.95      0.58 o
  -6  18   3        0.86        0.26      0.45 o
  -5  18   3        5.95        6.24      0.51 o
  -4  18   3        0.70       -0.33      0.33 o
  -3  18   3       12.78       12.51      0.46 o
  -2  18   3       22.28       12.71      0.45 o
  -1  18   3       87.64       90.43      1.35 o
   0  18   3      216.15      205.12      2.32 o
   1  18   3       74.05       71.38      1.16 o
   2  18   3      256.76      264.90      2.99 o
   3  18   3      192.73      182.54      2.26 o
   4  18   3       24.44       21.21      0.79 o
   5  18   3        0.03        0.01      0.40 o
   6  18   3        6.49        6.52      0.56 o
   7  18   3        0.25       -0.13      0.79 o
  -7  19   3       10.93       13.75      0.80 o
  -6  19   3        1.15        0.90      0.45 o
  -5  19   3        1.38        2.23      0.43 o
  -4  19   3        0.00        0.96      0.35 o
  -3  19   3       12.78       13.89      0.55 o
  -2  19   3       10.17        6.19      0.41 o
  -1  19   3       99.71       86.60      1.14 o
   0  19   3        6.24        5.08      0.46 o
   1  19   3      128.56      116.56      1.59 o
   2  19   3       22.35       23.51      0.74 o
   3  19   3       39.28       38.14      0.98 o
   4  19   3        0.46        0.17      0.38 o
   5  19   3        9.87        8.61      0.58 o
   6  19   3        1.32        0.54      0.54 o
  -7  20   3        0.26        0.03      0.57 o
  -6  20   3        0.23        0.43      0.47 o
  -5  20   3        1.24        1.15      0.42 o
  -4  20   3        0.63        0.36      0.36 o
  -3  20   3      134.17      105.84      2.42 o
  -2  20   3       11.34       10.37      0.49 o
  -1  20   3        2.59        2.90      0.34 o
   0  20   3       14.98       14.64      0.57 o
   1  20   3      118.82      119.29      1.48 o
   2  20   3        0.87        0.68      0.39 o
   3  20   3       38.84       33.44      0.85 o
   4  20   3       22.61       20.85      0.75 o
   5  20   3        6.68        6.26      0.55 o
   6  20   3        0.62        0.01      0.54 o
  -7  21   3        8.45        6.97      1.08 o
  -6  21   3        0.91        0.71      0.47 o
  -5  21   3        0.02       -0.38      0.38 o
  -4  21   3        1.88        3.87      0.43 o
  -3  21   3        1.22        0.64      0.46 o
  -2  21   3       16.79       16.15      0.61 o
  -1  21   3       64.26       54.78      0.93 o
   0  21   3       43.42       45.28      0.86 o
   1  21   3       64.70       64.94      1.04 o
   2  21   3      107.32       97.87      1.49 o
   3  21   3       14.63       13.45      0.64 o
   4  21   3        0.59        0.29      0.41 o
   5  21   3        6.31        6.72      0.58 o
  -6  22   3        0.20        0.75      0.51 o
  -5  22   3        0.24       -0.10      0.42 o
  -4  22   3        1.46        0.87      0.40 o
  -3  22   3        2.63        4.99      0.47 o
  -2  22   3       68.61       58.94      1.52 o
  -1  22   3       10.75       11.65      0.48 o
   0  22   3       19.17       16.58      0.61 o
   1  22   3       13.35       14.50      0.56 o
   2  22   3       23.80       23.10      1.02 o
   3  22   3       27.23       26.20      0.80 o
   4  22   3        0.36       -0.12      0.41 o
   5  22   3        1.93        2.02      0.57 o
  -6  23   3        0.08        0.12      0.51 o
  -5  23   3        0.10       -0.05      0.42 o
  -4  23   3        0.05       -0.39      0.42 o
  -3  23   3        0.56        0.26      0.40 o
  -2  23   3        0.45        0.65      0.42 o
  -1  23   3        7.85        6.93      0.50 o
   0  23   3        0.88        0.48      0.32 o
   1  23   3        0.00        0.08      0.39 o
   2  23   3        0.80        0.50      0.37 o
   3  23   3        1.83        0.81      0.43 o
   4  23   3        0.00       -0.47      0.47 o
   5  23   3        1.01        0.83      0.54 o
  -6  24   3        0.06       -0.52      1.21 o
  -5  24   3        0.16        0.88      0.47 o
  -4  24   3        0.06        0.36      0.48 o
  -3  24   3        1.04        0.78      0.42 o
  -2  24   3        2.44        1.96      0.47 o
  -1  24   3       16.86       14.13      0.71 o
   0  24   3        0.04        0.13      0.34 o
   1  24   3       31.83       35.08      0.98 o
   2  24   3       13.10       13.05      0.66 o
   3  24   3        5.90        5.82      0.59 o
   4  24   3        0.39        0.33      0.50 o
   5  24   3        1.73        1.74      0.79 o
  -5  25   3        1.00        0.81      0.72 o
  -4  25   3        0.18       -0.33      0.66 o
  -3  25   3        0.07        0.09      0.47 o
  -2  25   3        0.29       -0.33      0.43 o
  -1  25   3        6.02        5.57      0.56 o
   0  25   3       47.68       42.12      0.88 o
   1  25   3        5.89        7.72      0.59 o
   2  25   3        0.09        0.40      0.43 o
   3  25   3        5.16        6.08      0.59 o
   4  25   3        0.95        0.69      0.52 o
  -5  26   3        0.01        0.52      0.86 o
  -4  26   3        0.28        0.58      0.56 o
  -3  26   3        1.04        0.04      0.43 o
  -2  26   3        0.42        1.06      0.47 o
  -1  26   3        0.02        0.21      0.45 o
   0  26   3        0.76        0.60      0.37 o
   1  26   3        5.66        6.83      0.71 o
   2  26   3        0.46        0.42      0.47 o
   3  26   3        1.94        3.62      0.65 o
   4  26   3        0.26        0.53      0.79 o
  -4  27   3        1.18        2.30      0.65 o
  -3  27   3        7.58        8.50      0.75 o
  -2  27   3       18.38       20.54      0.89 o
  -1  27   3        0.53        0.24      0.47 o
   0  27   3        2.74        2.97      0.63 o
   1  27   3        0.49       -0.26      0.61 o
   2  27   3       11.66       12.69      0.77 o
   3  27   3        0.00       -0.20      0.51 o
  -4  28   3        1.38        1.72      1.21 o
  -3  28   3        9.54       10.83      0.74 o
  -2  28   3        3.28        1.99      0.66 o
  -1  28   3        4.24        5.15      0.73 o
   0  28   3        0.46        0.23      0.58 o
   1  28   3        0.34        0.27      0.49 o
   2  28   3        2.81        3.83      0.59 o
   3  28   3        0.27       -0.12      0.54 o
  -2  29   3        6.69        9.49      0.88 o
  -1  29   3        7.92       10.66      0.88 o
   0  29   3        0.12       -0.86      0.86 o
   1  29   3        1.85        1.90      0.58 o
   2  29   3        0.32       -0.09      1.03 o
  -2  30   3        6.70        7.76      1.72 o
  -1  30   3        7.09       10.62      1.15 o
  -8   0   4       87.75       90.93      2.41 o
  -6   0   4        5.61        6.27      0.48 o
  -4   0   4       82.05      112.61      1.42 o
  -2   0   4      762.31      937.03     10.21 o
   0   0   4      700.97      786.54      8.12 o
   2   0   4      271.08      225.68      2.60 o
   4   0   4      471.60      489.35      6.30 o
   6   0   4       32.45       42.80      1.52 o
   8   0   4        1.25        2.45      0.91 o
  -9   1   4       14.35       14.31      0.80 o
  -8   1   4        4.28        5.89      0.61 o
  -7   1   4      197.78      183.84      1.99 o
  -6   1   4        6.40        6.14      0.33 o
  -5   1   4      144.31      150.32      1.58 o
  -4   1   4       27.79       29.24      0.46 o
  -3   1   4        0.03        2.37      0.19 o
  -2   1   4      168.68      197.06      1.55 o
  -1   1   4     2652.80     3120.24     23.14 o
   0   1   4      291.53      363.19      2.76 o
   1   1   4      340.58      345.90      2.67 o
   2   1   4      258.66      273.02      2.17 o
   3   1   4      127.95      141.45      1.39 o
   4   1   4      157.94      174.37      1.86 o
   5   1   4       73.27       74.61      1.10 o
   6   1   4        3.04        2.22      0.43 o
   7   1   4        0.12        0.45      0.47 o
   8   1   4        0.26       -0.64      0.79 o
  -9   2   4        3.65        4.48      0.66 o
  -8   2   4        0.00        0.14      0.47 o
  -7   2   4        1.26        0.77      0.39 o
  -6   2   4        1.00        0.91      0.26 o
  -5   2   4       44.36       31.24      1.03 o
  -4   2   4       51.02       50.26      0.61 o
  -3   2   4      427.64      391.26      3.16 o
  -2   2   4       17.32       12.02      0.46 o
  -1   2   4     1347.35     1548.03     11.12 o
   0   2   4     1328.63     1501.45     10.80 o
   1   2   4      186.63      203.11      1.64 o
   2   2   4      490.10      457.10      3.50 o
   3   2   4      153.69      133.48      1.34 o
   4   2   4      125.26      116.00      1.40 o
   5   2   4       22.68       29.75      0.75 o
   6   2   4        0.95        0.30      0.43 o
   7   2   4        7.69        8.17      0.66 o
   8   2   4        0.22        0.23      0.66 o
  -9   3   4        1.06        1.52      0.66 o
  -8   3   4        1.07        1.16      0.52 o
  -7   3   4       28.35       29.64      0.78 o
  -6   3   4        4.47        4.68      0.33 o
  -5   3   4       98.88       95.49      1.04 o
  -4   3   4      135.01      130.53      1.25 o
  -3   3   4        5.40        7.48      0.24 o
  -2   3   4      172.86      229.75      1.93 o
  -1   3   4        2.37        2.61      0.28 o
   0   3   4        0.47        3.39      0.34 o
   1   3   4      481.07      493.99      3.72 o
   2   3   4     1456.59     1617.63     11.70 o
   3   3   4      487.85      480.07      4.68 o
   4   3   4        3.71        0.88      0.29 o
   5   3   4        1.73        3.91      0.41 o
   6   3   4        5.84        7.35      0.50 o
   7   3   4        5.30        5.54      0.60 o
   8   3   4        0.12       -0.52      0.85 o
  -9   4   4        0.55        0.28      0.63 o
  -8   4   4       25.08       25.40      0.90 o
  -7   4   4       51.36       57.21      1.27 o
  -6   4   4        0.27       -0.19      0.30 o
  -5   4   4       59.04       67.75      0.83 o
  -4   4   4       64.81       78.20      0.85 o
  -3   4   4       39.96       51.47      0.61 o
  -2   4   4       30.46       35.60      0.44 o
  -1   4   4        1.86        0.04      0.10 o
   0   4   4      140.43      156.14      1.30 o
   1   4   4     1221.77     1202.18      8.73 o
   2   4   4      349.72      336.51      2.64 o
   3   4   4       58.24       69.30      1.79 o
   4   4   4        0.42        0.45      0.41 o
   5   4   4        0.76        0.83      0.34 o
   6   4   4        3.64        2.58      0.43 o
   7   4   4        0.01        0.04      0.44 o
   8   4   4        0.15        0.36      0.91 o
  -9   5   4        2.22        1.31      0.66 o
  -8   5   4       17.78       18.33      0.93 o
  -7   5   4        0.19        0.05      0.38 o
  -6   5   4       23.33       18.75      0.55 o
  -5   5   4      117.66      121.10      1.25 o
  -4   5   4       17.47       15.66      0.37 o
  -3   5   4      362.88      409.77      3.33 o
  -2   5   4       75.91       69.45      0.80 o
  -1   5   4       55.39       46.79      0.49 o
   0   5   4       18.60       26.16      0.36 o
   1   5   4      380.24      358.72      2.76 o
   2   5   4      165.48      154.60      1.34 o
   3   5   4        0.45        0.84      0.23 o
   4   5   4        0.02        0.04      0.27 o
   5   5   4       19.25       15.92      0.63 o
   6   5   4       14.05       12.65      0.63 o
   7   5   4        2.56        2.27      0.50 o
   8   5   4        0.55        1.47      0.98 o
  -9   6   4        3.18        3.60      0.73 o
  -8   6   4        2.11        1.38      0.81 o
  -7   6   4        1.52        1.53      0.45 o
  -6   6   4        4.37        2.05      0.49 o
  -5   6   4       23.88       24.55      0.51 o
  -4   6   4      193.38      199.66      1.79 o
  -3   6   4        3.21        2.80      0.19 o
  -2   6   4       50.79       57.82      0.62 o
  -1   6   4        0.28        0.90      0.21 o
   0   6   4       76.13      115.99      1.32 o
   1   6   4      171.59      180.66      1.49 o
   2   6   4       85.45       59.69      0.65 o
   3   6   4       81.36       81.47      1.05 o
   4   6   4        5.24        7.91      0.44 o
   5   6   4       16.07       14.22      0.60 o
   6   6   4        9.23       10.83      0.62 o
   7   6   4       10.75       12.15      0.68 o
   8   6   4        3.50        5.69      1.55 o
  -9   7   4        2.96        1.70      0.83 o
  -8   7   4        0.80        0.80      0.70 o
  -7   7   4        0.16        1.36      0.45 o
  -6   7   4      209.38      217.99      2.47 o
  -5   7   4      110.16      110.87      1.22 o
  -4   7   4        1.50        1.64      0.20 o
  -3   7   4        7.65        6.55      0.38 o
  -2   7   4        0.21       -0.04      0.17 o
  -1   7   4       25.79       19.23      0.53 o
   0   7   4        0.12        0.08      0.10 o
   1   7   4      787.58      779.01      5.75 o
   2   7   4       36.24       35.40      0.53 o
   3   7   4      134.15      166.15      1.78 o
   4   7   4       19.93       18.89      0.55 o
   5   7   4       15.52       13.46      0.58 o
   6   7   4        6.38        5.97      0.54 o
   7   7   4        4.03        5.91      0.58 o
   8   7   4        7.60        8.22      2.16 o
  -9   8   4        0.01       -0.17      1.03 o
  -8   8   4        2.93        2.94      0.63 o
  -7   8   4        0.00        0.29      0.50 o
  -6   8   4      412.30      402.90      3.75 o
  -5   8   4       99.26       92.26      2.22 o
  -4   8   4       30.52       33.67      0.99 o
  -3   8   4      235.57      258.11      2.22 o
  -2   8   4      403.83      488.85      3.94 o
  -1   8   4      293.87      273.08      2.29 o
   0   8   4       13.15        8.17      0.28 o
   1   8   4       42.21       28.52      0.40 o
   2   8   4      197.71      198.67      1.80 o
   3   8   4       59.29       61.32      0.89 o
   4   8   4        7.96        8.89      0.43 o
   5   8   4        0.10       -0.01      0.35 o
   6   8   4       22.75       24.51      0.77 o
   7   8   4       16.70       18.10      0.83 o
   8   8   4       19.05       21.91      1.58 o
  -8   9   4        3.29        3.50      0.62 o
  -7   9   4        9.07       10.49      0.62 o
  -6   9   4        3.95        4.81      0.54 o
  -5   9   4       68.89       63.43      0.94 o
  -4   9   4      154.57      131.51      1.77 o
  -3   9   4       37.07       32.86      0.58 o
  -2   9   4      481.97      533.37      4.29 o
  -1   9   4      145.18      152.17      1.40 o
   0   9   4       92.95       71.18      0.71 o
   1   9   4       58.59       52.74      0.65 o
   2   9   4      120.91      138.37      2.65 o
   3   9   4       92.16       85.87      1.12 o
   4   9   4       39.59       25.01      0.62 o
   5   9   4       26.78       22.69      0.72 o
   6   9   4        5.47        5.66      0.55 o
   7   9   4       30.49       35.01      1.04 o
   8   9   4        8.29        9.31      1.90 o
  -8  10   4        4.62        4.73      0.73 o
  -7  10   4        3.00        2.49      0.48 o
  -6  10   4        1.02        1.57      0.38 o
  -5  10   4      263.34      267.22      2.63 o
  -4  10   4        0.71        0.84      0.22 o
  -3  10   4      513.72      504.97     10.68 o
  -2  10   4       18.91       15.65      0.38 o
  -1  10   4       38.05       57.41      0.74 o
   0  10   4       23.88       17.65      0.32 o
   1  10   4       19.48       22.05      0.40 o
   2  10   4        4.59        3.83      0.34 o
   3  10   4       18.26       21.37      0.55 o
   4  10   4       14.63       14.97      0.54 o
   5  10   4       53.53       49.97      1.01 o
   6  10   4        6.71        6.93      0.55 o
   7  10   4        6.01        6.02      0.71 o
  -8  11   4        0.25       -0.43      0.54 o
  -7  11   4        1.43        1.84      0.66 o
  -6  11   4       35.02       34.98      0.98 o
  -5  11   4        0.06        0.40      0.36 o
  -4  11   4       44.76       40.79      0.79 o
  -3  11   4       31.55       34.09      0.64 o
  -2  11   4      374.22      398.06      3.56 o
  -1  11   4       33.93       33.21      0.51 o
   0  11   4      158.69      191.73      1.73 o
   1  11   4       15.80       21.14      0.50 o
   2  11   4       53.23       64.47      1.17 o
   3  11   4       16.55       16.37      0.51 o
   4  11   4      104.01       88.47      1.22 o
   5  11   4        1.62        0.92      0.38 o
   6  11   4        9.03        9.23      0.60 o
   7  11   4        8.57       10.21      0.77 o
  -8  12   4        2.21        2.33      0.83 o
  -7  12   4        0.16       -0.21      0.53 o
  -6  12   4       30.02       27.45      0.73 o
  -5  12   4        5.99        8.02      0.42 o
  -4  12   4        3.30        2.17      0.29 o
  -3  12   4      188.38      181.85      2.58 o
  -2  12   4     1114.03     1207.84     10.22 o
  -1  12   4       14.90       12.63      0.34 o
   0  12   4       28.00       28.37      0.59 o
   1  12   4        0.06        1.20      0.23 o
   2  12   4       29.98       23.62      0.53 o
   3  12   4       46.78       41.84      0.97 o
   4  12   4        9.10        8.72      0.47 o
   5  12   4       15.59       16.51      0.68 o
   6  12   4        0.35        0.66      0.43 o
   7  12   4       25.63       24.68      1.03 o
  -8  13   4        0.17       -0.52      0.58 o
  -7  13   4        0.01       -0.26      0.53 o
  -6  13   4        1.26        2.41      0.39 o
  -5  13   4        5.67        3.85      0.37 o
  -4  13   4        7.47        7.79      0.67 o
  -3  13   4      183.82      204.16      2.92 o
  -2  13   4        1.55        1.25      0.32 o
  -1  13   4        1.07       -0.17      0.17 o
   0  13   4        8.17        8.09      0.33 o
   1  13   4       14.23       11.04      0.39 o
   2  13   4        7.73        8.30      0.36 o
   3  13   4        2.51        2.97      0.38 o
   4  13   4        4.66        5.56      0.40 o
   5  13   4        1.13        0.80      0.42 o
   6  13   4       27.71       33.57      1.40 o
   7  13   4        6.55        9.29      0.78 o
  -8  14   4        0.70        0.33      0.65 o
  -7  14   4        0.06       -0.25      0.45 o
  -6  14   4        0.00        0.22      0.33 o
  -5  14   4        9.02        5.63      0.38 o
  -4  14   4       63.61       58.08      0.89 o
  -3  14   4        0.03        0.11      0.25 o
  -2  14   4        8.52        6.93      0.34 o
  -1  14   4       21.65       24.41      0.66 o
   0  14   4       25.51       26.80      0.55 o
   1  14   4        5.87        6.40      0.32 o
   2  14   4        2.07        0.67      0.29 o
   3  14   4        0.30       -0.27      0.27 o
   4  14   4       10.24        7.99      0.52 o
   5  14   4       51.05       51.17      1.08 o
   6  14   4        0.52        1.54      0.47 o
   7  14   4        4.28        6.20      0.80 o
  -8  15   4        1.80        2.04      0.68 o
  -7  15   4        2.27        3.54      0.55 o
  -6  15   4        1.58        0.46      0.52 o
  -5  15   4       15.69       16.66      0.56 o
  -4  15   4        2.90        3.00      0.32 o
  -3  15   4        2.73        4.32      0.38 o
  -2  15   4        5.30        4.66      0.30 o
  -1  15   4       46.98       42.71      0.70 o
   0  15   4       18.01       13.66      0.44 o
   1  15   4       46.96       42.50      0.71 o
   2  15   4        0.14       -0.18      0.29 o
   3  15   4       11.28       10.28      0.53 o
   4  15   4        8.39        9.04      0.52 o
   5  15   4        3.36        2.68      0.45 o
   6  15   4        0.17        0.32      0.44 o
   7  15   4        0.22       -0.28      0.67 o
  -8  16   4        9.33       15.69      1.72 o
  -7  16   4        4.50        6.75      0.62 o
  -6  16   4        1.30        1.74      0.47 o
  -5  16   4        3.05        2.57      0.34 o
  -4  16   4        6.72        6.67      0.39 o
  -3  16   4        0.05        0.03      0.25 o
  -2  16   4       15.89       16.78      0.50 o
  -1  16   4       71.04       63.47      0.90 o
   0  16   4       25.62       24.16      0.58 o
   1  16   4       54.04       44.09      0.77 o
   2  16   4       19.95       19.48      0.72 o
   3  16   4       18.02       15.86      0.67 o
   4  16   4        9.71       11.29      0.58 o
   5  16   4        1.11        1.33      0.44 o
   6  16   4        0.00       -0.06      0.41 o
   7  16   4        1.92        0.84      0.79 o
  -8  17   4        4.61        6.38      1.55 o
  -7  17   4        0.22       -0.46      0.46 o
  -6  17   4        2.20        2.45      0.49 o
  -5  17   4        0.36        0.18      0.33 o
  -4  17   4       27.83       17.06      0.55 o
  -3  17   4        0.25        0.57      0.28 o
  -2  17   4       17.57       14.74      0.55 o
  -1  17   4        3.47        4.88      0.40 o
   0  17   4       19.46       14.62      0.50 o
   1  17   4        5.47        4.36      0.32 o
   2  17   4       20.22       19.20      0.64 o
   3  17   4       87.78       83.97      1.41 o
   4  17   4        3.42        3.02      0.44 o
   5  17   4        0.56       -0.05      0.41 o
   6  17   4        0.01       -0.52      0.52 o
  -7  18   4        0.23        0.83      0.55 o
  -6  18   4        0.38       -0.40      0.42 o
  -5  18   4       10.74       13.97      0.66 o
  -4  18   4        1.84        0.76      0.30 o
  -3  18   4        1.66        3.32      0.35 o
  -2  18   4        0.00        0.11      0.29 o
  -1  18   4       29.90       28.01      0.64 o
   0  18   4       23.08       25.39      0.66 o
   1  18   4       25.67       27.50      0.67 o
   2  18   4       38.92       30.03      0.79 o
   3  18   4      144.67      128.92      1.82 o
   4  18   4       12.48       12.83      0.63 o
   5  18   4        0.07        0.29      0.43 o
   6  18   4        0.00       -0.51      0.51 o
  -7  19   4       20.07       22.97      0.94 o
  -6  19   4        9.47       10.16      0.66 o
  -5  19   4       16.53       18.14      0.73 o
  -4  19   4        3.22        1.18      0.33 o
  -3  19   4       13.30       10.11      0.56 o
  -2  19   4        0.46        0.69      0.31 o
  -1  19   4       50.18       44.68      0.92 o
   0  19   4        3.27        3.39      0.36 o
   1  19   4       20.39       22.52      0.68 o
   2  19   4       60.57       54.76      1.09 o
   3  19   4        0.31        0.42      0.43 o
   4  19   4       13.49       15.06      0.69 o
   5  19   4        2.30        1.43      0.48 o
   6  19   4        0.77       -0.17      0.73 o
  -7  20   4        0.65        1.72      0.70 o
  -6  20   4        0.57        0.68      0.47 o
  -5  20   4        0.16       -0.32      0.39 o
  -4  20   4        3.46        2.27      0.38 o
  -3  20   4        8.78        9.17      0.49 o
  -2  20   4       15.16       16.38      0.74 o
  -1  20   4        4.03        4.38      0.47 o
   0  20   4      153.63      149.07      1.75 o
   1  20   4       40.22       42.48      1.01 o
   2  20   4       28.06       24.41      0.77 o
   3  20   4        1.29        0.84      0.41 o
   4  20   4       17.88       20.42      1.02 o
   5  20   4        1.28        1.08      0.57 o
   6  20   4        2.62        3.10      0.98 o
  -7  21   4       19.15       25.52      2.07 o
  -6  21   4        7.15        8.03      0.66 o
  -5  21   4        0.66        0.71      0.42 o
  -4  21   4        0.21       -0.05      0.40 o
  -3  21   4        4.01        4.82      0.49 o
  -2  21   4       15.27       14.98      0.61 o
  -1  21   4       58.55       55.26      1.09 o
   0  21   4        1.28        1.31      0.34 o
   1  21   4        6.30        6.50      0.50 o
   2  21   4        2.13        1.31      0.41 o
   3  21   4        6.05        6.15      0.58 o
   4  21   4        0.58        0.55      0.43 o
   5  21   4        8.27        7.29      0.63 o
  -6  22   4        5.90        6.44      0.66 o
  -5  22   4        1.45        0.79      0.45 o
  -4  22   4        0.14       -0.03      0.38 o
  -3  22   4        7.08        9.40      0.67 o
  -2  22   4        0.01        0.27      0.32 o
  -1  22   4       64.52       64.89      1.20 o
   0  22   4       28.42       28.57      0.71 o
   1  22   4        2.50        2.25      0.43 o
   2  22   4        3.24        4.51      0.47 o
   3  22   4       27.78       32.02      1.33 o
   4  22   4        3.60        2.60      0.58 o
   5  22   4        2.18        2.42      0.58 o
  -6  23   4        2.11        3.24      0.68 o
  -5  23   4        3.27        4.95      0.60 o
  -4  23   4        0.37        0.86      0.53 o
  -3  23   4        3.44        2.47      0.47 o
  -2  23   4        5.87        6.24      0.56 o
  -1  23   4        4.60        3.89      0.48 o
   0  23   4        0.36        0.55      0.37 o
   1  23   4        4.09        5.11      0.47 o
   2  23   4        6.72        7.26      0.55 o
   3  23   4       12.04       15.96      0.72 o
   4  23   4        2.42        2.20      0.50 o
   5  23   4        0.00        0.34      0.66 o
  -5  24   4        6.59        9.27      0.78 o
  -4  24   4        4.27        6.12      0.59 o
  -3  24   4        0.06        0.26      0.43 o
  -2  24   4        0.58        0.55      0.42 o
  -1  24   4        0.19       -0.28      0.39 o
   0  24   4       10.10       10.92      0.58 o
   1  24   4       13.64       18.18      0.71 o
   2  24   4        2.84        3.04      0.47 o
   3  24   4        1.21        1.55      0.49 o
   4  24   4        1.14        0.32      0.47 o
  -5  25   4        1.03        1.24      0.66 o
  -4  25   4        4.66        5.88      0.69 o
  -3  25   4        6.07        7.33      0.64 o
  -2  25   4        0.13        0.56      0.47 o
  -1  25   4        0.11       -0.07      0.42 o
   0  25   4        1.35        1.87      0.43 o
   1  25   4        0.69        0.87      0.42 o
   2  25   4        0.74        0.27      0.41 o
   3  25   4        2.97        1.83      0.50 o
   4  25   4        0.19        0.34      1.03 o
  -4  26   4        1.81        1.68      0.63 o
  -3  26   4        0.43        0.16      0.49 o
  -2  26   4        1.08        1.31      0.51 o
  -1  26   4        3.73        3.54      0.54 o
   0  26   4        8.67        9.09      0.66 o
   1  26   4        0.04       -0.26      0.38 o
   2  26   4        3.10        3.69      0.50 o
   3  26   4        1.77        2.03      0.61 o
  -4  27   4        3.10        2.76      1.21 o
  -3  27   4        2.57        2.58      0.80 o
  -2  27   4        1.39        1.60      0.56 o
  -1  27   4        0.16        0.00      0.47 o
   0  27   4        0.58        0.91      0.58 o
   1  27   4        8.61        8.35      0.73 o
   2  27   4        3.13        3.85      0.65 o
   3  27   4        1.63        1.81      0.73 o
  -3  28   4        2.84        3.48      0.71 o
  -2  28   4        2.85        3.87      0.62 o
  -1  28   4        0.25        0.08      0.52 o
   0  28   4        0.69        0.31      0.58 o
   1  28   4        0.26        0.35      0.63 o
   2  28   4        6.12        6.44      0.75 o
  -3  29   4        1.76        2.07      1.21 o
  -2  29   4        4.33        4.32      0.78 o
  -1  29   4        0.62        0.78      0.85 o
  -1  30   4        5.13        6.90      1.38 o
  -9   0   5        0.65        0.70      0.79 o
  -7   0   5        0.11       -0.44      0.44 o
  -5   0   5      112.41       99.38      1.66 o
  -3   0   5      589.20      730.11      7.61 o
   1   0   5       74.97      106.89      1.67 o
   3   0   5      561.23      571.84      7.26 o
   5   0   5       40.32       42.35      2.07 o
   7   0   5        1.14        1.74      0.79 o
  -9   1   5        0.00        0.40      0.70 o
  -8   1   5       50.57       52.01      1.25 o
  -7   1   5       33.97       30.25      0.73 o
  -6   1   5        7.43        7.15      0.36 o
  -5   1   5       12.69       12.00      0.43 o
  -4   1   5        3.79        3.72      0.27 o
  -3   1   5        8.02        5.51      0.42 o
  -2   1   5      617.50      710.53      5.23 o
  -1   1   5      362.00      437.39      3.32 o
   0   1   5       98.11      156.42      1.34 o
   1   1   5        3.65        3.80      0.19 o
   2   1   5      604.15      650.73      4.91 o
   3   1   5       10.33        9.10      0.41 o
   4   1   5        0.00        0.06      0.28 o
   5   1   5       27.17       25.93      0.77 o
   6   1   5        5.35        4.60      0.58 o
   7   1   5        0.26        0.43      0.52 o
  -9   2   5        6.55        8.39      0.86 o
  -8   2   5       26.05       26.70      1.09 o
  -7   2   5       15.34       14.62      0.68 o
  -6   2   5        0.11       -0.24      0.24 o
  -5   2   5        5.38        3.49      0.30 o
  -4   2   5       38.18       35.76      0.59 o
  -3   2   5        1.36       -0.08      0.23 o
  -2   2   5       84.42       90.10      0.83 o
  -1   2   5       54.36       61.63      0.69 o
   0   2   5     1431.63     1734.69     12.52 o
   1   2   5       25.49       21.58      0.38 o
   2   2   5      277.09      235.50      1.96 o
   3   2   5      265.80      256.01      2.53 o
   4   2   5        0.01        0.14      0.32 o
   5   2   5        2.54        2.33      0.41 o
   6   2   5       35.12       35.83      1.03 o
   7   2   5        4.46        4.18      0.61 o
  -9   3   5        0.00       -0.68      0.81 o
  -8   3   5       11.15       12.32      0.86 o
  -7   3   5       84.21       79.51      1.38 o
  -6   3   5        2.14        2.18      0.31 o
  -5   3   5       35.84       34.73      0.63 o
  -4   3   5        0.02       -0.05      0.15 o
  -3   3   5      216.14      257.74      2.21 o
  -2   3   5        2.11        2.92      0.32 o
  -1   3   5      172.43      172.34      1.44 o
   0   3   5      204.76      231.30      1.86 o
   1   3   5       19.86       27.64      0.42 o
   2   3   5        0.57        0.51      0.18 o
   3   3   5        1.19        0.86      0.25 o
   4   3   5        3.58        1.89      0.37 o
   5   3   5        0.51        0.71      0.35 o
   6   3   5        9.84       10.62      0.66 o
   7   3   5        0.16        0.34      0.52 o
  -9   4   5        0.05       -0.66      0.66 o
  -8   4   5        0.00        0.69      0.60 o
  -7   4   5       46.41       45.70      0.94 o
  -6   4   5       18.65       20.82      0.82 o
  -5   4   5        8.89       10.40      0.39 o
  -4   4   5       39.83       46.61      0.69 o
  -3   4   5        1.03        2.34      0.19 o
  -2   4   5       41.31       40.20      0.47 o
  -1   4   5        5.10        3.10      0.16 o
   0   4   5      197.68      223.53      1.81 o
   1   4   5      229.93      223.71      1.85 o
   2   4   5      159.40      136.71      1.27 o
   3   4   5       29.50       23.86      0.57 o
   4   4   5        2.30        3.32      0.46 o
   5   4   5        0.24        1.11      0.37 o
   6   4   5       11.09       16.03      0.69 o
   7   4   5        3.70        4.46      1.12 o
  -9   5   5        0.89        0.00      0.68 o
  -8   5   5        1.15        1.73      0.52 o
  -7   5   5       19.02       23.49      0.84 o
  -6   5   5        7.40        7.41      0.53 o
  -5   5   5       62.90       61.00      0.97 o
  -4   5   5        8.27       11.22      0.33 o
  -3   5   5      217.03      230.95      2.01 o
  -2   5   5        1.79        0.91      0.12 o
  -1   5   5      159.94      147.35      1.25 o
   0   5   5       73.29       66.58      1.09 o
   1   5   5        2.62        1.39      0.19 o
   2   5   5       29.86       33.03      0.56 o
   3   5   5       30.08       33.13      0.85 o
   4   5   5        7.57        5.55      0.43 o
   5   5   5        5.70        5.03      0.45 o
   6   5   5        0.00       -0.26      0.40 o
   7   5   5        1.28        1.84      0.58 o
  -9   6   5        0.17        0.00      0.73 o
  -8   6   5       14.92       14.53      0.78 o
  -7   6   5       10.49       10.92      0.64 o
  -6   6   5        1.96        2.83      0.56 o
  -5   6   5       71.05       88.42      1.25 o
  -4   6   5        8.35        8.79      0.34 o
  -3   6   5       12.81       22.46      0.42 o
  -2   6   5        1.52        1.30      0.17 o
  -1   6   5        1.38        3.39      0.17 o
   0   6   5       42.05       44.52      0.54 o
   1   6   5      177.54      203.70      1.70 o
   2   6   5        3.83        5.05      0.30 o
   3   6   5       34.22       28.31      0.61 o
   4   6   5        2.60        2.80      0.37 o
   5   6   5       10.70       14.06      0.63 o
   6   6   5        1.87        2.31      0.45 o
   7   6   5        5.95        6.29      0.61 o
  -9   7   5        3.46        3.80      0.85 o
  -8   7   5        0.17        0.20      0.47 o
  -7   7   5        2.53        2.19      0.49 o
  -6   7   5       95.86       96.74      1.52 o
  -5   7   5       20.28       21.14      0.78 o
  -4   7   5      232.78      208.27      2.07 o
  -3   7   5       10.59        9.69      0.37 o
  -2   7   5      182.42      174.09      1.75 o
  -1   7   5        6.19        4.65      0.21 o
   0   7   5       42.27       75.87      0.75 o
   1   7   5       20.05       23.04      0.41 o
   2   7   5      110.32      110.27      1.29 o
   3   7   5       78.53       86.14      1.90 o
   4   7   5       26.55       17.96      0.67 o
   5   7   5        5.76        5.75      0.47 o
   6   7   5        0.00       -0.40      0.40 o
   7   7   5        0.19        0.38      0.56 o
  -9   8   5        0.15       -0.52      1.03 o
  -8   8   5        0.35       -0.37      0.45 o
  -7   8   5        8.11        7.11      0.58 o
  -6   8   5       81.53       72.90      1.19 o
  -5   8   5      214.17      206.40      2.13 o
  -4   8   5        1.79        1.15      0.34 o
  -3   8   5      191.06      180.15      7.91 o
  -2   8   5      172.55      217.34      2.11 o
  -1   8   5       86.29       68.31      0.79 o
   0   8   5       13.55       11.98      0.30 o
   1   8   5        0.01        1.11      0.19 o
   2   8   5       62.25       77.59      1.02 o
   3   8   5        0.03        0.28      0.26 o
   4   8   5       11.28       10.93      0.54 o
   5   8   5       24.38       21.31      0.74 o
   6   8   5        3.57        5.77      0.54 o
   7   8   5        0.03        0.13      0.50 o
  -8   9   5        0.85       -0.41      0.45 o
  -7   9   5        2.53        2.27      0.60 o
  -6   9   5        0.84        1.31      0.41 o
  -5   9   5      247.43      249.66      2.50 o
  -4   9   5      213.33      217.71      2.17 o
  -3   9   5       43.83       31.33      0.60 o
  -2   9   5       26.72       24.69      0.52 o
  -1   9   5       29.52       24.07      0.44 o
   0   9   5        0.14        0.43      0.19 o
   1   9   5       22.22       13.41      0.36 o
   2   9   5        2.08        3.26      0.29 o
   3   9   5        0.89        0.60      0.28 o
   4   9   5       82.09       85.83      1.32 o
   5   9   5        4.58        3.21      0.44 o
   6   9   5        1.80        1.27      0.44 o
   7   9   5       12.79       14.98      0.75 o
  -8  10   5        0.95        0.19      0.48 o
  -7  10   5        8.20        7.30      0.62 o
  -6  10   5       68.38       63.64      1.12 o
  -5  10   5        2.48        4.18      0.53 o
  -4  10   5      485.31      494.23      4.46 o
  -3  10   5        2.29        3.83      0.31 o
  -2  10   5      380.33      397.46      4.47 o
  -1  10   5       69.95       73.64      2.17 o
   0  10   5      445.40      482.51      4.48 o
   1  10   5        1.72        2.24      0.24 o
   2  10   5       34.24       28.70      0.60 o
   3  10   5        0.75        0.56      0.29 o
   4  10   5       34.92       35.51      0.83 o
   5  10   5        4.59        3.04      0.46 o
   6  10   5        0.04        0.05      0.41 o
   7  10   5        2.17        3.48      0.66 o
  -8  11   5        0.01       -0.44      0.54 o
  -7  11   5        0.00       -0.25      0.42 o
  -6  11   5        0.21       -0.23      0.36 o
  -5  11   5      330.46      332.19      3.20 o
  -4  11   5       11.45       12.56      0.56 o
  -3  11   5        0.20        0.51      0.32 o
  -2  11   5        1.84        2.45      0.28 o
  -1  11   5       34.69       37.57      0.55 o
   0  11   5        3.74        2.41      0.24 o
   1  11   5       35.77       29.97      0.58 o
   2  11   5        0.35        0.55      0.25 o
   3  11   5        0.37        0.19      0.26 o
   4  11   5       95.82       92.39      1.43 o
   5  11   5        4.24        3.14      0.44 o
   6  11   5        1.79        2.07      0.48 o
   7  11   5       11.10       11.83      1.81 o
  -8  12   5        0.27       -0.09      0.63 o
  -7  12   5        5.72        5.93      0.55 o
  -6  12   5        4.53        2.94      0.42 o
  -5  12   5       43.18       42.14      0.87 o
  -4  12   5       26.70       21.87      0.75 o
  -3  12   5       89.57       81.83      1.08 o
  -2  12   5      283.20      286.82      2.97 o
  -1  12   5       94.38      112.94      1.24 o
   0  12   5       25.57       23.15      0.49 o
   1  12   5       22.97       18.95      0.48 o
   2  12   5        0.00        0.05      0.27 o
   3  12   5        0.00        0.13      0.27 o
   4  12   5       48.13       43.44      0.86 o
   5  12   5        6.05        3.97      0.49 o
   6  12   5        0.27        0.97      0.56 o
   7  12   5        0.64        0.19      0.94 o
  -8  13   5        1.45        2.39      0.68 o
  -7  13   5        1.38        0.71      0.47 o
  -6  13   5       21.62       23.02      0.65 o
  -5  13   5       29.38       35.80      0.74 o
  -4  13   5       34.84       30.26      0.67 o
  -3  13   5       42.28       38.55      0.84 o
  -2  13   5      314.35      319.47      3.02 o
  -1  13   5        4.16        3.26      0.26 o
   0  13   5        2.03        1.98      0.24 o
   1  13   5        0.08        0.09      0.23 o
   2  13   5        4.68        4.12      0.38 o
   3  13   5       38.10       36.41      0.86 o
   4  13   5       17.36       13.57      0.63 o
   5  13   5        0.09       -0.27      0.38 o
   6  13   5        0.29        0.51      0.54 o
   7  13   5        3.71        0.86      1.21 o
  -8  14   5        0.01       -0.65      0.65 o
  -7  14   5        0.14       -0.15      0.53 o
  -6  14   5        2.01        2.81      0.41 o
  -5  14   5        0.07        0.81      0.33 o
  -4  14   5        0.33       -0.03      0.30 o
  -3  14   5       88.91       77.12      1.17 o
  -2  14   5       80.21       76.37      1.23 o
  -1  14   5        7.30        8.53      0.44 o
   0  14   5       29.18       27.88      0.61 o
   1  14   5        5.38        3.93      0.31 o
   2  14   5        0.00       -0.19      0.29 o
   3  14   5        7.28        5.95      0.47 o
   4  14   5       12.80       12.53      0.63 o
   5  14   5        0.44        0.44      0.47 o
   6  14   5        2.33        2.20      0.60 o
  -8  15   5        0.00       -0.69      1.03 o
  -7  15   5        5.57        6.95      0.75 o
  -6  15   5        5.93        6.50      0.49 o
  -5  15   5        0.72        1.15      0.34 o
  -4  15   5       15.39       12.39      0.49 o
  -3  15   5       21.41       16.09      0.52 o
  -2  15   5       16.00       13.48      0.54 o
  -1  15   5       57.64       54.42      0.97 o
   0  15   5       15.26       11.02      0.43 o
   1  15   5       67.50       56.08      1.01 o
   2  15   5        2.99        1.76      0.35 o
   3  15   5        1.16       -0.21      0.37 o
   4  15   5        0.32        1.24      0.91 o
   5  15   5        3.84        2.45      0.54 o
   6  15   5        0.49        0.91      0.56 o
  -7  16   5        7.82       11.71      0.86 o
  -6  16   5        0.12        0.26      0.42 o
  -5  16   5        0.80        1.09      0.31 o
  -4  16   5        0.12       -0.09      0.28 o
  -3  16   5        0.28        0.55      0.28 o
  -2  16   5        0.94        0.03      0.31 o
  -1  16   5        5.19        4.70      0.41 o
   0  16   5        8.35       11.25      0.45 o
   1  16   5        0.21       -0.31      0.31 o
   2  16   5       29.11       26.54      0.81 o
   3  16   5        4.58        2.68      0.44 o
   4  16   5        8.87        8.35      0.57 o
   5  16   5        0.06       -0.31      0.45 o
   6  16   5        3.77        4.79      0.68 o
  -7  17   5       11.76       12.40      0.88 o
  -6  17   5       13.68       16.04      0.73 o
  -5  17   5        7.86       10.25      0.71 o
  -4  17   5        3.25        4.07      0.37 o
  -3  17   5       19.44       19.09      0.63 o
  -2  17   5        3.89        4.07      0.40 o
  -1  17   5      113.19      109.92      1.55 o
   0  17   5       54.74       63.19      0.96 o
   1  17   5        0.28        0.19      0.31 o
   2  17   5       24.65       22.11      0.76 o
   3  17   5        0.07       -0.27      0.37 o
   4  17   5        0.06       -0.40      0.40 o
   5  17   5        0.36       -0.01      0.49 o
   6  17   5        0.74        0.60      0.85 o
  -7  18   5        1.04        1.79      0.68 o
  -6  18   5        0.02        0.04      0.46 o
  -5  18   5        1.34        1.19      0.41 o
  -4  18   5        2.16        1.98      0.31 o
  -3  18   5        0.33        0.28      0.31 o
  -2  18   5        0.00       -0.10      0.32 o
  -1  18   5      165.20      158.70      2.00 o
   0  18   5      125.93      119.45      1.48 o
   1  18   5        4.07        4.71      0.44 o
   2  18   5        6.09        6.08      0.52 o
   3  18   5        9.91        8.23      0.57 o
   4  18   5        0.08       -0.22      0.43 o
   5  18   5        0.79        0.45      0.54 o
  -7  19   5        9.38       15.17      1.90 o
  -6  19   5        1.16        2.19      0.54 o
  -5  19   5        3.90        5.11      0.48 o
  -4  19   5        7.53       11.67      0.57 o
  -3  19   5        0.53        1.00      0.35 o
  -2  19   5       13.07       10.65      0.55 o
  -1  19   5       61.89       59.49      1.09 o
   0  19   5       98.98      103.80      1.57 o
   1  19   5       20.80       20.85      0.71 o
   2  19   5       66.39       68.67      1.26 o
   3  19   5        6.86        6.69      0.55 o
   4  19   5        2.11        2.19      0.52 o
   5  19   5        4.00        4.56      0.64 o
  -7  20   5        0.13        1.03      1.38 o
  -6  20   5        0.73        0.15      0.48 o
  -5  20   5        7.59        8.52      0.55 o
  -4  20   5        1.92        2.49      0.45 o
  -3  20   5       14.98       13.45      0.64 o
  -2  20   5        9.33        9.06      0.53 o
  -1  20   5        5.27        6.58      0.49 o
   0  20   5        0.77        1.24      0.50 o
   1  20   5        0.46        0.42      0.37 o
   2  20   5       12.99       12.68      0.63 o
   3  20   5       47.10       43.65      1.07 o
   4  20   5        1.35        1.87      0.50 o
   5  20   5       11.44       13.39      0.96 o
  -6  21   5        1.62        1.62      0.54 o
  -5  21   5        0.01        0.17      0.46 o
  -4  21   5        0.72        2.18      0.45 o
  -3  21   5        3.58        2.93      0.43 o
  -2  21   5       16.01       13.36      0.60 o
  -1  21   5       12.02       12.04      0.58 o
   0  21   5        3.46        2.66      0.42 o
   1  21   5        0.08       -0.25      0.37 o
   2  21   5       31.24       31.74      0.90 o
   3  21   5        5.55        6.70      0.65 o
   4  21   5        0.24       -0.45      0.45 o
   5  21   5        0.41       -0.05      0.79 o
  -6  22   5        0.79        0.24      0.86 o
  -5  22   5        0.30        0.13      0.53 o
  -4  22   5        0.59        0.46      0.42 o
  -3  22   5        2.14        2.93      0.41 o
  -2  22   5       16.36       17.67      0.69 o
  -1  22   5        1.62        2.70      0.43 o
   0  22   5        7.58        9.27      0.64 o
   1  22   5        1.33        1.54      0.42 o
   2  22   5       99.79      105.95      1.71 o
   3  22   5       10.15       10.88      0.65 o
   4  22   5        1.66        2.35      0.55 o
  -6  23   5        0.17       -0.34      1.03 o
  -5  23   5        0.25       -0.42      0.66 o
  -4  23   5        0.11       -0.30      0.43 o
  -3  23   5        1.09        1.81      0.47 o
  -2  23   5        2.31        2.91      0.43 o
  -1  23   5       14.81       15.71      0.68 o
   0  23   5        1.67        2.10      0.52 o
   1  23   5        0.55        1.05      0.41 o
   2  23   5       15.65       17.04      0.75 o
   3  23   5        2.65        2.88      0.53 o
   4  23   5        3.38        3.29      0.64 o
  -5  24   5        0.73        1.21      0.73 o
  -4  24   5        3.79        4.87      0.58 o
  -3  24   5        1.14        1.28      0.49 o
  -2  24   5        0.27        0.35      0.40 o
  -1  24   5        0.38        0.31      0.43 o
   0  24   5        5.15        4.72      0.56 o
   1  24   5        5.12        5.18      0.59 o
   2  24   5        2.34        3.17      0.53 o
   3  24   5        1.53        1.63      0.53 o
   4  24   5        1.15        1.03      1.21 o
  -4  25   5        3.33        3.88      0.65 o
  -3  25   5        1.00        1.38      0.52 o
  -2  25   5        3.01        2.67      0.52 o
  -1  25   5        0.01        0.25      0.46 o
   0  25   5        0.26       -0.15      0.43 o
   1  25   5        6.22        7.96      0.66 o
   2  25   5        0.40        0.48      0.45 o
   3  25   5        1.93        1.80      0.61 o
  -4  26   5        1.98        2.81      1.21 o
  -3  26   5       10.79       10.54      0.73 o
  -2  26   5        0.07        0.11      0.45 o
  -1  26   5        0.00       -0.01      0.41 o
   0  26   5        0.17        0.13      0.48 o
   1  26   5        6.10        7.48      0.70 o
   2  26   5        1.38        1.49      0.48 o
   3  26   5        0.28        0.32      0.79 o
  -4  27   5        1.98        3.62      1.38 o
  -3  27   5        0.03       -0.40      0.60 o
  -2  27   5        0.50       -0.10      0.51 o
  -1  27   5        0.03       -0.24      0.47 o
   0  27   5        0.16        0.36      0.54 o
   1  27   5        0.00       -0.07      0.56 o
   2  27   5        9.25       12.39      1.15 o
  -2  28   5        0.45        1.13      0.83 o
  -1  28   5        3.25        4.14      1.21 o
   0  28   5        0.06       -0.73      0.73 o
   1  28   5        0.52       -0.34      0.73 o
  -1  29   5        4.51        7.24      1.38 o
   0  29   5        0.00        0.17      1.21 o
  -8   0   6       40.90       48.45      2.41 o
  -6   0   6        1.58        0.30      0.42 o
  -4   0   6        2.28        1.88      0.32 o
  -2   0   6       46.69       61.70      0.94 o
   0   0   6      472.16      500.28      5.41 o
   2   0   6      250.30      221.59      2.69 o
   4   0   6       26.17       22.68      1.10 o
   6   0   6       18.17       21.17      1.28 o
  -9   1   6        3.93        3.10      1.38 o
  -8   1   6        0.12       -0.09      0.56 o
  -7   1   6      145.26      145.22      1.91 o
  -6   1   6        1.01        1.22      0.32 o
  -5   1   6      138.61      145.67      1.59 o
  -4   1   6        0.12       -0.07      0.19 o
  -3   1   6       39.31       50.48      0.86 o
  -2   1   6       14.26       12.44      0.28 o
  -1   1   6      284.80      372.04      2.88 o
   0   1   6       57.15       81.22      0.85 o
   1   1   6       30.74       28.44      0.48 o
   2   1   6       16.93       15.30      0.42 o
   3   1   6        0.60        1.00      0.54 o
   4   1   6        4.88        7.52      0.48 o
   5   1   6        8.96        9.76      0.64 o
   6   1   6        0.51        0.11      0.49 o
   7   1   6        0.66        0.52      0.56 o
  -9   2   6        5.84        6.38      1.55 o
  -8   2   6        0.93        1.68      0.56 o
  -7   2   6        2.30        1.29      0.54 o
  -6   2   6        0.10       -0.32      0.32 o
  -5   2   6       22.78       15.42      0.63 o
  -4   2   6        1.91        1.83      0.23 o
  -3   2   6        0.10        1.35      0.17 o
  -2   2   6       10.21       11.56      0.29 o
  -1   2   6      229.60      245.28      2.00 o
   0   2   6      271.43      300.39      2.41 o
   1   2   6       36.47       32.26      0.52 o
   2   2   6        5.45        9.60      0.37 o
   3   2   6      201.18      178.96      2.74 o
   4   2   6        0.25       -0.24      0.32 o
   5   2   6       18.75       20.97      0.82 o
   6   2   6        0.87        1.72      0.52 o
   7   2   6        3.01        3.89      0.91 o
  -9   3   6        0.67        0.56      0.79 o
  -8   3   6        0.30        0.16      0.49 o
  -7   3   6       10.39       10.91      0.57 o
  -6   3   6        0.53        0.38      0.48 o
  -5   3   6       20.51       16.34      0.55 o
  -4   3   6        4.86        5.36      0.27 o
  -3   3   6        4.50        4.65      0.23 o
  -2   3   6       41.68       29.24      0.46 o
  -1   3   6        7.23        7.83      0.34 o
   0   3   6       37.13       39.95      0.75 o
   1   3   6       19.17       23.08      0.55 o
   2   3   6      131.09      134.72      1.78 o
   3   3   6       46.00       45.87      0.92 o
   4   3   6        1.52        0.59      0.33 o
   5   3   6        0.14       -0.23      0.37 o
   6   3   6        2.39        2.03      0.54 o
   7   3   6        0.00       -0.19      0.79 o
  -9   4   6        4.97        7.44      1.03 o
  -8   4   6       11.66       13.11      0.78 o
  -7   4   6       12.89       13.52      0.64 o
  -6   4   6        0.59       -0.34      0.34 o
  -5   4   6        3.05        3.77      0.57 o
  -4   4   6        0.00       -0.23      0.23 o
  -3   4   6       13.71       17.25      0.40 o
  -2   4   6        0.18       -0.12      0.17 o
  -1   4   6       51.75       27.14      0.68 o
   0   4   6        5.94        6.12      0.32 o
   1   4   6        0.86        3.07      0.47 o
   2   4   6      121.39      109.35      1.31 o
   3   4   6       32.60       34.29      0.78 o
   4   4   6        0.05       -0.31      0.31 o
   5   4   6        4.42        3.93      0.46 o
   6   4   6        0.80        1.66      0.51 o
   7   4   6        1.04        1.97      0.91 o
  -9   5   6        0.00       -0.73      0.73 o
  -8   5   6        3.41        2.20      0.54 o
  -7   5   6        0.50        0.60      0.41 o
  -6   5   6       39.02       39.02      1.02 o
  -5   5   6        6.75        6.64      0.51 o
  -4   5   6       24.47       17.91      0.52 o
  -3   5   6        6.29       10.22      0.41 o
  -2   5   6       42.64       38.19      0.62 o
  -1   5   6      102.91       85.96      0.86 o
   0   5   6       97.12       92.69      0.92 o
   1   5   6      129.91      131.17      1.70 o
   2   5   6        7.13       10.54      0.42 o
   3   5   6       29.62       27.43      1.09 o
   4   5   6        1.60        1.45      0.39 o
   5   5   6        1.37        1.08      0.40 o
   6   5   6        0.11        0.21      0.49 o
   7   5   6        0.30        0.69      1.03 o
  -9   6   6        1.38       -0.40      0.79 o
  -8   6   6        0.71       -0.26      0.49 o
  -7   6   6        3.96        4.03      0.48 o
  -6   6   6       20.20       18.52      0.71 o
  -5   6   6       10.26       10.30      0.50 o
  -4   6   6        7.55        9.99      0.46 o
  -3   6   6        3.12        3.39      0.26 o
  -2   6   6       89.75       73.05      1.47 o
  -1   6   6       20.42       22.29      0.44 o
   0   6   6       32.83       23.56      0.52 o
   1   6   6       12.35       16.90      0.43 o
   2   6   6       37.43       30.20      0.63 o
   3   6   6        3.16        3.97      0.40 o
   4   6   6        1.17        1.04      0.37 o
   5   6   6       16.88       18.75      0.95 o
   6   6   6        1.91        3.20      0.49 o
   7   6   6        6.41        7.07      1.38 o
  -9   7   6        2.10        1.79      0.79 o
  -8   7   6        0.53        0.53      0.51 o
  -7   7   6        0.89        0.39      0.40 o
  -6   7   6       24.39       25.19      0.78 o
  -5   7   6        0.02       -0.30      0.37 o
  -4   7   6        0.57        0.37      0.26 o
  -3   7   6       37.94       40.35      1.21 o
  -2   7   6       12.31       12.68      0.43 o
  -1   7   6      310.40      312.26      3.43 o
   0   7   6        0.00       -0.17      0.17 o
   1   7   6       73.34       56.83      0.75 o
   2   7   6       15.03       11.81      0.44 o
   3   7   6       27.81       29.03      0.68 o
   4   7   6       17.69       16.95      0.64 o
   5   7   6        4.08        3.62      0.46 o
   6   7   6        7.12       11.51      0.66 o
   7   7   6        6.31        6.55      1.38 o
  -8   8   6        0.49        0.59      0.48 o
  -7   8   6        0.22        0.05      0.40 o
  -6   8   6      169.20      159.29      2.03 o
  -5   8   6       21.61       21.16      0.77 o
  -4   8   6        3.16        3.38      0.47 o
  -3   8   6       88.90       73.10      1.45 o
  -2   8   6      214.67      218.60      2.58 o
  -1   8   6       21.16       26.70      0.66 o
   0   8   6      148.74      125.79      1.27 o
   1   8   6       12.12        9.20      0.39 o
   2   8   6       13.01       11.35      0.43 o
   3   8   6       33.18       28.43      0.67 o
   4   8   6        1.18        1.69      0.39 o
   5   8   6        0.96        0.63      0.41 o
   6   8   6        0.51        0.03      0.46 o
  -8   9   6        0.00       -0.40      0.46 o
  -7   9   6        3.65        4.28      0.55 o
  -6   9   6        4.73        5.63      0.48 o
  -5   9   6       48.33       50.04      0.99 o
  -4   9   6        1.57        1.31      0.32 o
  -3   9   6        4.55        3.92      0.70 o
  -2   9   6       21.49       24.37      0.62 o
  -1   9   6        2.17        2.47      0.24 o
   0   9   6       45.65       59.73      0.85 o
   1   9   6       17.72       12.79      0.42 o
   2   9   6        9.94       11.72      0.50 o
   3   9   6       13.41       14.07      0.51 o
   4   9   6       18.07       15.24      0.64 o
   5   9   6       19.87       18.16      0.72 o
   6   9   6        0.23        0.28      0.44 o
  -8  10   6        0.41       -0.05      0.46 o
  -7  10   6        0.00       -0.45      0.45 o
  -6  10   6        0.04       -0.15      0.43 o
  -5  10   6       80.30       65.38      1.23 o
  -4  10   6       37.06       40.15      0.88 o
  -3  10   6     1842.95     2002.25     23.03 o
  -2  10   6        0.01       -0.28      0.28 o
  -1  10   6        1.46        0.40      0.22 o
   0  10   6        0.20       -0.20      0.20 o
   1  10   6        6.46        5.04      0.37 o
   2  10   6        1.31        1.51      0.31 o
   3  10   6       28.39       30.95      0.78 o
   4  10   6        0.08        0.33      0.37 o
   5  10   6        0.49        0.24      0.43 o
   6  10   6        0.01        0.03      0.44 o
  -8  11   6        1.25        1.22      0.55 o
  -7  11   6        1.50        1.37      0.48 o
  -6  11   6       11.12       13.24      0.63 o
  -5  11   6        0.49        1.04      0.72 o
  -4  11   6       11.59       13.19      0.82 o
  -3  11   6        1.09        2.37      0.79 o
  -2  11   6        5.96        7.59      0.52 o
  -1  11   6       14.30       13.70      0.49 o
   0  11   6       46.21       47.82      0.77 o
   1  11   6        0.21        0.88      0.29 o
   2  11   6        2.75        2.65      0.36 o
   3  11   6        4.03        3.37      0.43 o
   4  11   6        7.59        5.57      0.54 o
   5  11   6       14.07       12.83      0.68 o
   6  11   6        1.31        0.87      0.50 o
  -8  12   6        0.14       -0.07      0.54 o
  -7  12   6        0.62        0.37      0.57 o
  -6  12   6       53.94       50.99      1.05 o
  -5  12   6        2.54        3.45      0.38 o
  -4  12   6        7.53        8.21      0.58 o
  -3  12   6       60.88       60.92      1.79 o
  -2  12   6      154.56      159.03      1.98 o
  -1  12   6        4.05        4.33      0.37 o
   0  12   6       68.32       68.97      0.96 o
   1  12   6        1.29        0.54      0.29 o
   2  12   6        1.96        2.36      0.35 o
   3  12   6       43.82       39.55      0.91 o
   4  12   6        9.55        9.67      0.69 o
   5  12   6        0.44        0.99      0.52 o
   6  12   6        4.35        4.86      0.69 o
  -8  13   6        1.34        2.07      1.21 o
  -7  13   6        0.73        0.86      0.51 o
  -6  13   6        2.41        3.57      0.48 o
  -5  13   6       39.24       39.42      0.79 o
  -4  13   6        0.01       -0.13      0.30 o
  -3  13   6       43.94       44.38      0.95 o
  -2  13   6        9.79        9.99      0.52 o
  -1  13   6      216.50      221.13      3.46 o
   0  13   6        7.26        6.45      0.34 o
   1  13   6       39.18       31.29      0.77 o
   2  13   6        0.40       -0.23      0.32 o
   3  13   6       23.63       21.96      0.72 o
   4  13   6        9.74        9.87      0.69 o
   5  13   6        1.59        1.22      0.54 o
   6  13   6        7.04        8.07      1.10 o
  -8  14   6        0.05        0.17      1.03 o
  -7  14   6        0.72        1.15      0.50 o
  -6  14   6        2.85        3.09      0.45 o
  -5  14   6       10.85       16.21      0.74 o
  -4  14   6        6.82        8.47      0.72 o
  -3  14   6       14.08       12.61      0.51 o
  -2  14   6       75.64       61.35      1.08 o
  -1  14   6       14.36       12.02      0.55 o
   0  14   6       21.92       25.16      0.61 o
   1  14   6       16.17       15.79      0.61 o
   2  14   6       14.64       12.90      0.58 o
   3  14   6        0.45       -0.14      0.37 o
   4  14   6       10.07       10.71      0.71 o
   5  14   6        3.45        3.97      0.67 o
   6  14   6        0.92        0.00      1.21 o
  -7  15   6        2.04        1.57      0.66 o
  -6  15   6        6.38        7.59      0.55 o
  -5  15   6        1.43        0.50      0.36 o
  -4  15   6        8.20       11.95      1.02 o
  -3  15   6        0.50        0.31      0.31 o
  -2  15   6       25.81       26.31      0.86 o
  -1  15   6       27.40       28.78      0.77 o
   0  15   6      150.08      144.44      1.86 o
   1  15   6       38.03       29.93      1.15 o
   2  15   6        3.34        2.61      0.45 o
   3  15   6        4.71        3.63      0.45 o
   4  15   6        1.65        0.89      0.49 o
   5  15   6        5.90        6.57      0.67 o
  -7  16   6        9.61       10.00      0.88 o
  -6  16   6        6.56        8.44      0.58 o
  -5  16   6        0.32        0.49      0.34 o
  -4  16   6        1.41        0.60      0.30 o
  -3  16   6       13.87       10.06      0.64 o
  -2  16   6       15.85       16.91      0.63 o
  -1  16   6       34.59       26.10      1.01 o
   0  16   6       44.34       44.16      0.93 o
   1  16   6        1.46        0.15      0.35 o
   2  16   6       56.63       54.43      1.09 o
   3  16   6       22.03       20.61      0.77 o
   4  16   6        3.11        2.39      0.54 o
   5  16   6        0.18       -0.52      0.52 o
  -7  17   6        2.47        1.81      0.73 o
  -6  17   6        0.23        0.03      0.49 o
  -5  17   6        4.64        5.78      0.43 o
  -4  17   6        0.74        0.88      0.33 o
  -3  17   6        0.04       -0.14      0.31 o
  -2  17   6       27.17       24.63      0.72 o
  -1  17   6       24.40       26.38      0.77 o
   0  17   6        6.59        6.67      0.49 o
   1  17   6        4.40        5.01      0.47 o
   2  17   6       84.50       78.54      1.39 o
   3  17   6        0.01       -0.42      0.42 o
   4  17   6        2.30        1.70      0.47 o
   5  17   6        0.14       -0.32      0.54 o
  -7  18   6        0.04        0.17      1.38 o
  -6  18   6        3.88        4.36      0.68 o
  -5  18   6        9.72       11.99      0.56 o
  -4  18   6        5.21        4.91      0.44 o
  -3  18   6        1.60        1.38      0.33 o
  -2  18   6       17.71       18.00      0.63 o
  -1  18   6       52.51       43.62      1.09 o
   0  18   6       39.99       44.51      0.99 o
   1  18   6       12.96       13.27      0.64 o
   2  18   6       15.81       18.82      0.76 o
   3  18   6       15.14       14.08      0.70 o
   4  18   6        1.70        1.45      0.49 o
   5  18   6        1.91        1.54      0.66 o
  -7  19   6       30.80       36.73      2.59 o
  -6  19   6        2.75        3.67      0.57 o
  -5  19   6        6.71       10.71      0.58 o
  -4  19   6        0.33       -0.01      0.35 o
  -3  19   6        0.89        0.72      0.32 o
  -2  19   6        0.18        0.12      0.32 o
  -1  19   6       34.17       29.38      0.92 o
   0  19   6       14.31       14.76      0.75 o
   1  19   6      132.07      133.30      1.89 o
   2  19   6        0.72       -0.43      0.44 o
   3  19   6        0.75        0.99      0.47 o
   4  19   6        6.75        5.86      0.66 o
  -6  20   6        0.00       -0.51      0.51 o
  -5  20   6        0.12        0.72      0.56 o
  -4  20   6        0.16       -0.37      0.37 o
  -3  20   6        1.27        1.52      0.39 o
  -2  20   6        0.99        1.34      0.39 o
  -1  20   6        0.11       -0.09      0.40 o
   0  20   6       14.49       16.90      0.82 o
   1  20   6       86.52       91.82      1.74 o
   2  20   6       24.89       27.98      0.90 o
   3  20   6        3.17        2.51      0.53 o
   4  20   6        9.17       11.00      0.73 o
  -6  21   6        0.92        0.52      1.03 o
  -5  21   6        6.99       10.27      0.71 o
  -4  21   6        0.01       -0.13      0.37 o
  -3  21   6        0.09        0.23      0.40 o
  -2  21   6        4.56        3.61      0.44 o
  -1  21   6       14.04       14.51      0.73 o
   0  21   6       10.48       11.14      0.70 o
   1  21   6        0.80        1.03      0.52 o
   2  21   6        0.22        0.92      0.49 o
   3  21   6        0.11        0.24      0.50 o
   4  21   6        9.95       14.08      0.93 o
  -6  22   6        4.12        5.00      1.38 o
  -5  22   6        0.24        0.16      0.47 o
  -4  22   6        0.00       -0.09      0.47 o
  -3  22   6        6.43        7.03      0.53 o
  -2  22   6        4.15        3.30      0.44 o
  -1  22   6        0.30       -0.07      0.45 o
   0  22   6        3.83        4.11      0.54 o
   1  22   6        7.99        9.89      0.73 o
   2  22   6        1.70        1.08      0.46 o
   3  22   6       36.19       39.09      1.10 o
  -5  23   6        1.00        1.03      0.73 o
  -4  23   6        0.15        0.31      0.49 o
  -3  23   6        0.24        0.18      0.41 o
  -2  23   6        4.14        5.18      0.50 o
  -1  23   6        0.22        0.46      0.45 o
   0  23   6        0.49       -0.12      0.43 o
   1  23   6        0.07        0.76      0.51 o
   2  23   6        1.58        1.54      0.59 o
   3  23   6       20.14       25.57      1.04 o
  -5  24   6        1.05        1.90      1.03 o
  -4  24   6        2.54        2.27      0.56 o
  -3  24   6        2.64        4.08      0.57 o
  -2  24   6        1.16        1.08      0.43 o
  -1  24   6        1.12        0.27      0.47 o
   0  24   6        0.26       -0.47      0.47 o
   1  24   6        0.00        0.51      0.51 o
   2  24   6        0.20        0.25      0.57 o
   3  24   6        0.01       -0.65      0.79 o
  -4  25   6        5.63        8.30      1.12 o
  -3  25   6        1.52        1.14      0.54 o
  -2  25   6        0.85        1.17      0.46 o
  -1  25   6        0.33        0.00      0.56 o
   0  25   6        0.92        0.44      0.51 o
   1  25   6        0.21        0.56      0.52 o
   2  25   6        0.01        0.34      1.21 o
  -3  26   6        0.66        0.77      0.63 o
  -2  26   6        0.94        0.01      0.51 o
  -1  26   6        0.69        0.60      0.52 o
   0  26   6        0.80        0.37      0.52 o
   1  26   6        0.04        0.17      0.73 o
  -2  27   6        1.79        1.38      1.21 o
  -1  27   6        0.31       -0.17      0.73 o
   0  27   6        0.42        0.05      0.79 o
  -7   0   7        3.53        4.24      0.85 o
  -5   0   7       84.69       76.18      1.49 o
  -3   0   7        1.67        0.92      0.30 o
  -1   0   7      100.80      115.95      1.57 o
   1   0   7       59.77       50.22      0.99 o
   3   0   7       81.23       76.14      2.76 o
   5   0   7        9.10        9.09      0.98 o
  -8   1   7       14.38       16.06      0.82 o
  -7   1   7       30.05       31.89      1.22 o
  -6   1   7        0.00        0.01      0.33 o
  -5   1   7       16.32       16.51      0.60 o
  -4   1   7       20.66       17.43      0.62 o
  -3   1   7        8.05        8.72      0.35 o
  -2   1   7       18.10       21.77      0.43 o
  -1   1   7       11.90       13.51      0.54 o
   0   1   7       18.24       21.55      0.43 o
   1   1   7        2.42        2.49      0.24 o
   2   1   7      735.45      802.52      8.64 o
   3   1   7        0.35       -0.39      0.39 o
   4   1   7        0.02       -0.13      0.45 o
   5   1   7       13.60       14.58      0.78 o
   6   1   7        0.00       -0.13      0.52 o
  -8   2   7       10.58       12.03      0.73 o
  -7   2   7        7.25        9.31      0.58 o
  -6   2   7        2.48        3.25      0.38 o
  -5   2   7        1.44        0.64      0.33 o
  -4   2   7        0.01        0.73      0.32 o
  -3   2   7        0.39        0.96      0.24 o
  -2   2   7        1.92        2.90      0.22 o
  -1   2   7       34.25       32.03      0.49 o
   0   2   7       43.80       54.36      0.71 o
   1   2   7       32.75       25.37      0.49 o
   2   2   7      142.62      150.01      2.36 o
   3   2   7        5.50        9.04      0.54 o
   4   2   7       26.25       28.72      0.92 o
   5   2   7        2.56        1.79      0.54 o
   6   2   7        8.06        9.80      0.73 o
  -8   3   7        1.04        1.11      0.65 o
  -7   3   7       29.07       26.54      0.81 o
  -6   3   7        0.77       -0.16      0.35 o
  -5   3   7       24.98       26.12      0.68 o
  -4   3   7        0.45        0.20      0.29 o
  -3   3   7       43.16       48.95      0.84 o
  -2   3   7        0.21        0.10      0.17 o
  -1   3   7       75.77       76.90      0.84 o
   0   3   7      110.03      130.28      1.24 o
   1   3   7        1.92        0.94      0.24 o
   2   3   7        4.86        3.33      0.46 o
   3   3   7       42.82       39.51      0.91 o
   4   3   7        0.00       -0.39      0.39 o
   5   3   7        4.05        4.69      0.58 o
   6   3   7        0.24        0.36      0.54 o
  -8   4   7        2.92        2.52      0.58 o
  -7   4   7       11.07       11.16      0.63 o
  -6   4   7        0.60        1.50      0.41 o
  -5   4   7        2.01        1.34      0.43 o
  -4   4   7        2.95        1.90      0.34 o
  -3   4   7        0.70        0.73      0.25 o
  -2   4   7        8.18        7.12      0.31 o
  -1   4   7        1.46        0.38      0.21 o
   0   4   7      118.86      101.62      1.11 o
   1   4   7       39.50       38.58      0.84 o
   2   4   7       10.76        5.93      0.42 o
   3   4   7        0.17        0.34      0.45 o
   4   4   7       15.22       16.83      0.69 o
   5   4   7       22.13       27.06      0.94 o
   6   4   7        2.51        4.66      0.66 o
  -8   5   7        3.25        3.20      0.57 o
  -7   5   7        0.08       -0.36      0.36 o
  -6   5   7        5.47        5.04      0.45 o
  -5   5   7        9.19        9.07      0.48 o
  -4   5   7       25.54       15.76      0.67 o
  -3   5   7        1.87        3.85      0.40 o
  -2   5   7        4.44        4.34      0.30 o
  -1   5   7        8.76        3.61      0.30 o
   0   5   7       28.77       21.15      0.49 o
   1   5   7      223.61      229.74      2.22 o
   2   5   7        2.69        2.49      0.31 o
   3   5   7        7.70        8.64      0.57 o
   4   5   7        5.38        7.94      0.53 o
   5   5   7        4.86        5.33      0.58 o
   6   5   7        2.90        3.49      0.62 o
  -8   6   7        0.03        0.25      0.51 o
  -7   6   7        5.95        5.38      0.49 o
  -6   6   7        0.48       -0.02      0.36 o
  -5   6   7        1.38        3.60      0.52 o
  -4   6   7        0.01       -0.47      0.62 o
  -3   6   7        0.16        1.49      0.37 o
  -2   6   7       36.51       36.02      0.85 o
  -1   6   7       23.86       26.69      0.60 o
   0   6   7        9.89        8.40      0.36 o
   1   6   7       28.06       25.74      0.71 o
   2   6   7       12.76       13.26      0.49 o
   3   6   7        1.23        1.27      0.36 o
   4   6   7       15.34       18.48      0.68 o
   5   6   7        7.81       10.24      0.60 o
   6   6   7        3.50        4.39      0.66 o
  -8   7   7        0.68        0.17      0.52 o
  -7   7   7        0.75        0.52      0.40 o
  -6   7   7       11.57        9.52      0.55 o
  -5   7   7        0.29        0.24      0.54 o
  -4   7   7      129.89      129.88      1.87 o
  -3   7   7       13.38       13.88      0.62 o
  -2   7   7      243.14      239.39      2.50 o
  -1   7   7        4.30        4.93      0.33 o
   0   7   7        4.98        4.35      0.32 o
   1   7   7        0.49        0.05      0.34 o
   2   7   7        0.01       -0.31      0.31 o
   3   7   7        6.51        6.51      0.46 o
   4   7   7        9.02        8.39      0.55 o
   5   7   7        0.54        0.03      0.45 o
   6   7   7        0.12        0.69      0.54 o
  -8   8   7        0.31       -0.33      0.65 o
  -7   8   7        0.16        0.00      0.38 o
  -6   8   7        6.05        3.86      0.44 o
  -5   8   7       27.81       27.42      0.90 o
  -4   8   7        2.47        2.87      0.40 o
  -3   8   7      150.35      137.69      2.06 o
  -2   8   7      172.44      159.91      1.88 o
  -1   8   7      101.14      112.90      1.33 o
   0   8   7       28.65       29.04      0.62 o
   1   8   7       25.91       19.53      0.63 o
   2   8   7        0.23       -0.24      0.31 o
   3   8   7        1.16        0.50      0.38 o
   4   8   7        7.95        7.81      0.53 o
   5   8   7        2.78        1.55      0.44 o
   6   8   7        0.97        0.52      1.03 o
  -8   9   7        1.69        1.82      0.56 o
  -7   9   7        0.06       -0.38      0.38 o
  -6   9   7        2.16        2.19      0.43 o
  -5   9   7      138.04      147.08      1.93 o
  -4   9   7       38.56       40.40      0.88 o
  -3   9   7        6.93       11.26      0.49 o
  -2   9   7       41.08       39.84      0.77 o
  -1   9   7       17.83       13.96      0.54 o
   0   9   7       37.48       35.73      0.70 o
   1   9   7        4.97        2.72      0.37 o
   2   9   7        1.26        1.63      0.33 o
   3   9   7        0.17       -0.22      0.36 o
   4   9   7       22.45       24.76      0.90 o
   5   9   7        0.15       -0.39      0.52 o
   6   9   7        0.39        0.34      1.21 o
  -8  10   7        0.25        0.46      0.60 o
  -7  10   7        0.00       -0.45      0.45 o
  -6  10   7       10.53        9.68      0.57 o
  -5  10   7        2.95        3.00      0.46 o
  -4  10   7      161.34      133.68      2.35 o
  -3  10   7        3.74        8.00      0.52 o
  -2  10   7      390.08      443.33      4.46 o
  -1  10   7        9.62        7.89      0.46 o
   0  10   7       96.77       90.33      1.18 o
   1  10   7        1.86        1.85      0.33 o
   2  10   7        0.24        0.14      0.31 o
   3  10   7        0.57        0.72      0.42 o
   4  10   7       13.65       11.97      0.73 o
   5  10   7        1.65        2.15      0.54 o
   6  10   7        3.53        4.66      1.55 o
  -8  11   7        0.25        0.23      0.60 o
  -7  11   7        0.00        0.32      0.44 o
  -6  11   7        3.47        2.68      0.45 o
  -5  11   7       58.78       59.76      1.12 o
  -4  11   7        2.66        2.34      0.39 o
  -3  11   7       11.89        9.74      0.47 o
  -2  11   7        0.04        0.17      0.35 o
  -1  11   7        0.33       -0.29      0.29 o
   0  11   7        5.24        3.97      0.36 o
   1  11   7       24.78       20.44      0.64 o
   2  11   7        0.31       -0.06      0.32 o
   3  11   7        3.28        2.95      0.49 o
   4  11   7        9.16        8.67      0.66 o
   5  11   7        2.48        2.30      0.58 o
   6  11   7        9.64        9.14      1.55 o
  -8  12   7        1.15        1.72      1.03 o
  -7  12   7        3.91        3.16      0.54 o
  -6  12   7        2.70        1.88      0.41 o
  -5  12   7       53.11       53.76      1.08 o
  -4  12   7        1.14        1.63      0.40 o
  -3  12   7        1.92        0.76      0.36 o
  -2  12   7       14.51       12.29      0.58 o
  -1  12   7       31.23       35.45      0.82 o
   0  12   7        7.87        7.85      0.45 o
   1  12   7        7.18        6.79      0.46 o
   2  12   7        2.84        1.74      0.40 o
   3  12   7        0.11        0.26      0.40 o
   4  12   7       13.29       11.28      0.73 o
   5  12   7        1.87        0.56      0.54 o
  -7  13   7        1.40        0.95      0.51 o
  -6  13   7       13.10       12.02      0.68 o
  -5  13   7       16.91       20.61      0.80 o
  -4  13   7      117.86      128.34      2.49 o
  -3  13   7        1.76        1.68      0.34 o
  -2  13   7      116.51      112.74      2.67 o
  -1  13   7        1.64        2.22      0.36 o
   0  13   7       24.17       20.86      0.66 o
   1  13   7        0.10       -0.31      0.32 o
   2  13   7       13.57       13.01      0.63 o
   3  13   7       27.90       25.08      1.03 o
   4  13   7        0.33        0.34      0.52 o
   5  13   7        0.31       -0.47      0.52 o
  -7  14   7        0.76        0.48      0.51 o
  -6  14   7        0.56        1.35      0.45 o
  -5  14   7        0.17        0.06      0.48 o
  -4  14   7        5.28        6.54      0.60 o
  -3  14   7       14.60       12.75      0.65 o
  -2  14   7       33.00       34.53      1.35 o
  -1  14   7        0.30       -0.04      0.33 o
   0  14   7        4.69        4.81      0.43 o
   1  14   7        0.00        0.28      0.35 o
   2  14   7        0.32       -0.12      0.37 o
   3  14   7       19.03       16.76      0.74 o
   4  14   7        0.90        0.47      0.52 o
   5  14   7        1.63       -0.19      0.54 o
  -7  15   7        6.57        7.79      0.73 o
  -6  15   7        5.77        6.23      0.53 o
  -5  15   7        0.72        0.20      0.45 o
  -4  15   7        1.06        1.54      0.36 o
  -3  15   7        0.06       -0.19      0.36 o
  -2  15   7        4.34        3.87      0.44 o
  -1  15   7        1.04        0.53      0.32 o
   0  15   7        9.99        6.08      0.56 o
   1  15   7       56.76       54.12      1.07 o
   2  15   7        1.08        0.93      0.43 o
   3  15   7        0.42       -0.10      0.43 o
   4  15   7        2.58        0.84      0.54 o
   5  15   7        0.50       -0.23      0.79 o
  -7  16   7        4.50        4.94      0.95 o
  -6  16   7        3.31        4.90      0.53 o
  -5  16   7        1.16        1.05      0.47 o
  -4  16   7        0.04       -0.22      0.33 o
  -3  16   7        0.09       -0.31      0.31 o
  -2  16   7        1.53        2.23      0.37 o
  -1  16   7        2.63        2.95      0.41 o
   0  16   7        5.49        5.32      0.56 o
   1  16   7       12.83       12.63      0.70 o
   2  16   7        6.18        4.95      0.52 o
   3  16   7        5.31        3.17      0.52 o
   4  16   7        1.39        1.44      0.54 o
  -7  17   7        7.25        6.38      1.72 o
  -6  17   7       15.60       19.25      0.78 o
  -5  17   7       20.26       25.01      0.90 o
  -4  17   7        2.68        3.71      0.44 o
  -3  17   7       10.62       12.72      0.58 o
  -2  17   7        1.46        2.25      0.40 o
  -1  17   7       26.55       24.70      0.77 o
   0  17   7       56.64       63.14      1.35 o
   1  17   7        9.87        9.72      0.74 o
   2  17   7        8.00        7.49      0.57 o
   3  17   7        0.12       -0.43      0.43 o
   4  17   7        0.03       -0.51      0.51 o
  -6  18   7        1.14        1.77      0.50 o
  -5  18   7        3.48        3.68      0.49 o
  -4  18   7        0.00       -0.06      0.35 o
  -3  18   7        0.57        0.65      0.36 o
  -2  18   7        0.00       -0.15      0.36 o
  -1  18   7       49.39       47.00      1.03 o
   0  18   7       24.21       21.40      0.90 o
   1  18   7        1.24        0.85      0.51 o
   2  18   7        3.60        6.72      0.59 o
   3  18   7        0.23        0.02      0.46 o
   4  18   7        1.04        1.76      0.59 o
  -6  19   7        6.96       10.35      1.55 o
  -5  19   7        3.17        5.23      0.53 o
  -4  19   7        8.18       11.37      0.60 o
  -3  19   7        1.21        0.74      0.38 o
  -2  19   7        3.00        2.53      0.45 o
  -1  19   7       13.19       11.93      0.59 o
   0  19   7       20.81       16.87      0.81 o
   1  19   7        1.00        2.14      0.65 o
   2  19   7       51.39       54.12      1.21 o
   3  19   7       10.82        9.89      0.70 o
   4  19   7        0.62        0.69      1.03 o
  -5  20   7        8.27       10.99      0.64 o
  -4  20   7        1.34        1.58      0.41 o
  -3  20   7        0.75        0.28      0.39 o
  -2  20   7        1.13        1.75      0.45 o
  -1  20   7        1.30        2.96      0.43 o
   0  20   7        0.05        0.53      0.47 o
   1  20   7        0.39        1.11      0.49 o
   2  20   7       16.63       16.80      1.67 o
   3  20   7       19.48       23.17      0.95 o
  -5  21   7        0.64        0.60      0.52 o
  -4  21   7        5.98        8.88      0.59 o
  -3  21   7        0.64       -0.30      0.37 o
  -2  21   7        6.70        6.67      0.62 o
  -1  21   7        0.07        0.41      0.38 o
   0  21   7        1.47        0.75      0.44 o
   1  21   7        0.04        0.25      0.60 o
   2  21   7       34.07       42.60      1.28 o
   3  21   7        3.14        4.80      0.83 o
  -5  22   7        0.09       -0.26      0.73 o
  -4  22   7        0.50        0.63      0.44 o
  -3  22   7        0.58        0.16      0.41 o
  -2  22   7        4.74        3.98      0.54 o
  -1  22   7        1.05        1.15      0.45 o
   0  22   7        0.04        0.16      0.47 o
   1  22   7        0.05        0.59      0.54 o
   2  22   7       25.89       27.43      1.11 o
   3  22   7        1.19        1.86      0.86 o
  -4  23   7        0.00        0.18      0.51 o
  -3  23   7        1.59        1.81      0.48 o
  -2  23   7        0.52        0.69      0.47 o
  -1  23   7        0.36       -0.37      0.42 o
   0  23   7        0.05        0.90      0.51 o
   1  23   7        2.49        3.87      0.61 o
   2  23   7       10.13        8.62      1.72 o
  -4  24   7        1.31        2.24      1.03 o
  -3  24   7        1.14        1.37      0.48 o
  -2  24   7        0.90        0.70      0.51 o
  -1  24   7        0.00       -0.42      0.47 o
   0  24   7        0.54        0.93      0.52 o
   1  24   7        0.18        0.34      0.73 o
  -3  25   7        0.29       -0.34      0.73 o
  -2  25   7        0.01       -0.78      0.78 o
  -1  25   7        0.00       -0.60      0.73 o
   0  25   7        0.15        0.90      0.79 o
  -2  26   7        0.09       -0.26      0.78 o
  -1  26   7        1.24        2.93      1.21 o
  -8   0   8        8.42        9.12      1.03 o
  -6   0   8        4.34        6.77      0.79 o
  -4   0   8        0.07       -0.34      0.52 o
  -2   0   8        1.07        4.09      0.56 o
   0   0   8      175.88      176.77      2.45 o
   2   0   8      100.05       95.01      1.89 o
   4   0   8        4.36        3.02      0.85 o
  -8   1   8        2.24        2.62      0.57 o
  -7   1   8       29.68       28.69      0.99 o
  -6   1   8        0.42        0.00      0.45 o
  -5   1   8      121.55      126.05      1.92 o
  -4   1   8       10.53       10.28      0.58 o
  -3   1   8       44.02       44.39      0.97 o
  -2   1   8        1.04        1.89      0.27 o
  -1   1   8        3.39        6.50      0.30 o
   0   1   8        0.11       -0.18      0.29 o
   1   1   8      114.50      111.05      1.20 o
   2   1   8        0.12        1.17      0.44 o
   3   1   8       27.65       29.21      1.10 o
   4   1   8       30.92       34.97      1.17 o
   5   1   8        0.47        0.78      0.57 o
  -8   2   8        1.50        2.17      0.59 o
  -7   2   8        3.55        3.66      0.57 o
  -6   2   8        0.93        1.33      0.45 o
  -5   2   8       18.29       17.27      0.73 o
  -4   2   8        4.83        6.66      0.44 o
  -3   2   8        0.21        0.69      0.29 o
  -2   2   8        0.36        0.37      0.25 o
  -1   2   8       16.34       17.36      0.49 o
   0   2   8       35.78       41.56      0.78 o
   1   2   8       22.76       20.92      0.57 o
   2   2   8       43.77       44.42      0.97 o
   3   2   8      141.65      148.57      2.24 o
   4   2   8       29.66       34.58      1.10 o
   5   2   8       17.57       17.35      0.88 o
  -8   3   8        4.53        5.50      0.63 o
  -7   3   8        0.44        0.17      0.47 o
  -6   3   8        5.70        5.95      0.49 o
  -5   3   8        2.17        1.35      0.40 o
  -4   3   8        0.40       -0.25      0.29 o
  -3   3   8        4.84        4.69      0.45 o
  -2   3   8       27.33       22.57      0.63 o
  -1   3   8        8.82        6.91      0.37 o
   0   3   8       18.47       20.25      0.58 o
   1   3   8        4.62        5.94      0.39 o
   2   3   8        0.25        0.68      0.38 o
   3   3   8        8.27        9.65      0.81 o
   4   3   8        1.36        2.63      0.54 o
   5   3   8        0.66        1.07      0.56 o
  -8   4   8        3.19        2.87      0.66 o
  -7   4   8        4.39        4.58      0.56 o
  -6   4   8        0.49       -0.13      0.35 o
  -5   4   8        8.93        6.40      0.52 o
  -4   4   8        1.61        1.40      0.35 o
  -3   4   8        1.44        0.90      0.31 o
  -2   4   8        7.50        7.96      0.51 o
  -1   4   8       38.38       22.97      0.56 o
   0   4   8        0.36        1.38      0.26 o
   1   4   8       88.82       92.28      1.37 o
   2   4   8       19.76       17.98      0.68 o
   3   4   8       32.14       33.32      0.88 o
   4   4   8        0.44        0.13      0.47 o
   5   4   8        6.85        6.58      0.66 o
  -8   5   8        2.23        3.69      0.79 o
  -7   5   8        0.40        0.36      0.41 o
  -6   5   8        1.93        1.93      0.43 o
  -5   5   8        0.66        0.17      0.38 o
  -4   5   8       33.44       26.34      0.71 o
  -3   5   8       13.11        7.63      0.49 o
  -2   5   8       17.75       14.65      0.62 o
  -1   5   8       20.98       20.81      0.57 o
   0   5   8       60.19       47.84      0.83 o
   1   5   8        2.35        1.38      0.39 o
   2   5   8        8.24        8.44      0.60 o
   3   5   8       21.99       23.54      0.75 o
   4   5   8        2.08        1.90      0.46 o
   5   5   8        4.28        4.08      0.61 o
  -8   6   8        0.18        0.34      0.60 o
  -7   6   8        0.10       -0.18      0.41 o
  -6   6   8        3.35        2.86      0.43 o
  -5   6   8        0.87        0.34      0.43 o
  -4   6   8        0.38       -0.31      0.31 o
  -3   6   8        3.16        3.16      0.45 o
  -2   6   8       26.18       18.43      0.86 o
  -1   6   8       19.08       19.10      0.56 o
   0   6   8       30.62       21.00      0.62 o
   1   6   8        6.23        6.90      0.46 o
   2   6   8       10.75       10.61      0.62 o
   3   6   8        6.80        6.01      0.56 o
   4   6   8        0.90       -0.13      0.50 o
   5   6   8       12.50       14.98      0.84 o
  -8   7   8        0.29        0.34      0.73 o
  -7   7   8        0.00       -0.38      0.38 o
  -6   7   8        0.10        0.10      0.35 o
  -5   7   8        9.76       11.08      0.62 o
  -4   7   8        1.64        1.07      0.35 o
  -3   7   8       15.69       15.92      0.78 o
  -2   7   8        1.78        3.24      0.36 o
  -1   7   8       70.74       79.33      1.25 o
   0   7   8       16.77       19.23      0.66 o
   1   7   8       15.51       15.84      0.61 o
   2   7   8        2.13        1.29      0.34 o
   3   7   8        1.57        1.10      0.45 o
   4   7   8        0.00       -0.45      0.45 o
   5   7   8        0.01        0.00      0.60 o
  -8   8   8        0.90        1.90      1.03 o
  -7   8   8        0.03       -0.02      0.43 o
  -6   8   8        2.27        0.96      0.39 o
  -5   8   8        0.02       -0.37      0.37 o
  -4   8   8        3.39        2.37      0.40 o
  -3   8   8       64.82       54.94      1.05 o
  -2   8   8       80.47       58.44      0.96 o
  -1   8   8       66.92       65.66      1.11 o
   0   8   8      158.40      155.40      1.94 o
   1   8   8       14.59       15.57      0.61 o
   2   8   8        1.57        2.26      0.40 o
   3   8   8        1.02        1.08      0.43 o
   4   8   8        0.08       -0.31      0.45 o
   5   8   8        2.59        2.54      0.60 o
  -8   9   8        0.00       -0.52      1.03 o
  -7   9   8        1.31        1.59      0.45 o
  -6   9   8        0.85        1.21      0.41 o
  -5   9   8        8.44        9.66      0.54 o
  -4   9   8        0.02       -0.37      0.37 o
  -3   9   8        7.84       13.15      0.61 o
  -2   9   8       32.32       36.22      0.98 o
  -1   9   8        9.42       10.71      0.52 o
   0   9   8       21.65       23.06      0.69 o
   1   9   8        7.54        6.64      0.46 o
   2   9   8        0.10       -0.09      0.33 o
   3   9   8        0.25        0.11      0.40 o
   4   9   8        4.94        5.70      0.60 o
   5   9   8        0.12       -0.56      0.56 o
  -7  10   8        1.84        1.27      0.48 o
  -6  10   8        0.43        0.52      0.41 o
  -5  10   8        3.94        1.64      0.40 o
  -4  10   8       19.64       19.94      0.80 o
  -3  10   8      472.36      515.85      9.49 o
  -2  10   8        0.77        0.02      0.37 o
  -1  10   8       20.44       23.84      0.72 o
   0  10   8        1.04        1.46      0.40 o
   1  10   8       24.03       23.33      1.04 o
   2  10   8        0.87        0.74      0.35 o
   3  10   8        2.41        2.17      0.49 o
   4  10   8        3.55        3.08      0.56 o
   5  10   8        0.05       -0.73      0.73 o
  -7  11   8        0.41       -0.11      0.45 o
  -6  11   8        2.58        2.91      0.48 o
  -5  11   8        0.21       -0.21      0.37 o
  -4  11   8       30.61       27.23      0.78 o
  -3  11   8        2.35        1.62      0.53 o
  -2  11   8        0.09       -0.36      0.36 o
  -1  11   8        0.09       -0.10      0.35 o
   0  11   8        4.27        6.61      0.56 o
   1  11   8        8.93        8.71      0.82 o
   2  11   8        0.14       -0.22      0.33 o
   3  11   8        0.01       -0.31      0.45 o
   4  11   8        0.25       -0.14      0.49 o
   5  11   8        1.31        0.34      1.21 o
  -7  12   8        0.08       -0.42      0.42 o
  -6  12   8       12.94        9.33      0.58 o
  -5  12   8        6.41        5.93      0.52 o
  -4  12   8        8.35       11.42      0.58 o
  -3  12   8       30.32       33.04      1.17 o
  -2  12   8        1.75        0.82      0.38 o
  -1  12   8        1.74        2.04      0.38 o
   0  12   8       21.47       21.56      0.82 o
   1  12   8        5.09        5.57      0.54 o
   2  12   8        1.30        1.09      0.40 o
   3  12   8        6.94        7.05      0.60 o
   4  12   8        2.03        2.67      0.82 o
   5  12   8        0.25        0.69      1.21 o
  -7  13   8        0.02       -0.50      0.51 o
  -6  13   8        0.90        0.91      0.44 o
  -5  13   8        2.80        1.49      0.44 o
  -4  13   8        4.14        3.98      0.44 o
  -3  13   8        4.07        6.25      0.46 o
  -2  13   8        0.49       -0.05      0.35 o
  -1  13   8        7.81        7.21      0.48 o
   0  13   8        8.02        8.21      0.59 o
   1  13   8       30.83       31.00      1.05 o
   2  13   8        0.00       -0.37      0.37 o
   3  13   8        8.52        6.85      0.62 o
   4  13   8        0.49        0.25      0.49 o
  -7  14   8        0.13       -0.05      0.58 o
  -6  14   8        0.59        0.68      0.49 o
  -5  14   8        4.80        6.01      0.70 o
  -4  14   8        0.50        0.95      0.43 o
  -3  14   8        0.01       -0.10      0.36 o
  -2  14   8        1.52        1.06      0.37 o
  -1  14   8        2.59        2.68      0.41 o
   0  14   8        1.33        0.95      0.40 o
   1  14   8        0.00       -0.37      0.40 o
   2  14   8        4.87        5.77      0.53 o
   3  14   8        0.03        0.07      0.49 o
   4  14   8        0.77        0.06      0.54 o
  -6  15   8        1.86        1.93      0.62 o
  -5  15   8        1.66        2.31      0.54 o
  -4  15   8        4.50        3.80      0.52 o
  -3  15   8        2.42        2.07      0.40 o
  -2  15   8        1.32        0.91      0.40 o
  -1  15   8        0.90        1.64      0.41 o
   0  15   8       10.78        9.56      0.62 o
   1  15   8        4.25        3.13      0.52 o
   2  15   8        0.05       -0.43      0.43 o
   3  15   8        4.53        5.63      0.61 o
   4  15   8        0.88        1.97      0.83 o
  -6  16   8        0.38        0.61      0.47 o
  -5  16   8        0.29        0.45      0.47 o
  -4  16   8        0.33        0.47      0.43 o
  -3  16   8        0.20        1.15      0.37 o
  -2  16   8        2.19        2.29      0.40 o
  -1  16   8        0.57        1.58      0.40 o
   0  16   8        3.67        4.43      0.54 o
   1  16   8        0.75        0.92      0.47 o
   2  16   8       15.50       14.76      0.82 o
   3  16   8        3.79        4.08      0.59 o
   4  16   8        0.03        0.17      1.03 o
  -6  17   8        0.01       -0.26      0.73 o
  -5  17   8        0.75        0.91      0.49 o
  -4  17   8        2.30        3.24      0.44 o
  -3  17   8        0.04        0.04      0.37 o
  -2  17   8        0.15        0.56      0.37 o
  -1  17   8        0.45       -0.01      0.35 o
   0  17   8        0.06        0.13      0.45 o
   1  17   8        4.09        3.96      0.58 o
   2  17   8       17.26       17.37      0.90 o
   3  17   8        3.31        4.80      0.69 o
  -6  18   8        1.27        1.47      0.73 o
  -5  18   8        8.23        9.67      0.73 o
  -4  18   8        0.44        0.03      0.39 o
  -3  18   8        1.12        1.15      0.40 o
  -2  18   8        0.25       -0.04      0.33 o
  -1  18   8       10.16        9.77      0.64 o
   0  18   8        4.53        5.82      0.58 o
   1  18   8        3.63        3.53      0.57 o
   2  18   8        0.21        0.70      0.52 o
   3  18   8       16.50       20.26      1.32 o
  -5  19   8       12.90       18.49      1.07 o
  -4  19   8        0.76        0.37      0.43 o
  -3  19   8        1.63        2.37      0.43 o
  -2  19   8        0.01        0.34      0.37 o
  -1  19   8        1.89        1.14      0.47 o
   0  19   8        0.14        0.03      0.42 o
   1  19   8       18.97       17.38      0.85 o
   2  19   8        1.27        2.53      0.59 o
   3  19   8        5.14       10.17      1.72 o
  -5  20   8        0.63        1.39      0.79 o
  -4  20   8        0.80        0.21      0.44 o
  -3  20   8        0.44        0.14      0.39 o
  -2  20   8        0.02       -0.35      0.35 o
  -1  20   8        0.01       -0.20      0.42 o
   0  20   8        0.83        2.21      0.49 o
   1  20   8       10.80       12.12      0.77 o
   2  20   8       15.79       18.62      2.07 o
  -4  21   8        1.54        2.38      0.56 o
  -3  21   8        0.89        1.21      0.44 o
  -2  21   8        0.01        0.15      0.40 o
  -1  21   8        3.12        3.03      0.54 o
   0  21   8        0.14       -0.08      0.48 o
   1  21   8        6.39        9.43      0.75 o
   2  21   8        0.28        0.69      1.55 o
  -4  22   8        0.01        0.00      0.73 o
  -3  22   8        0.65        0.04      0.49 o
  -2  22   8        0.70        1.04      0.44 o
  -1  22   8        0.68        0.76      0.49 o
   0  22   8        0.11        0.31      0.54 o
   1  22   8        0.10        1.90      1.38 o
  -3  23   8        0.29        0.69      0.60 o
  -2  23   8        0.26        0.20      0.56 o
  -1  23   8        0.28        0.80      0.66 o
  -7   0   9        1.93        1.09      0.79 o
  -5   0   9       26.48       23.28      1.22 o
  -3   0   9        8.09        6.81      0.73 o
  -1   0   9       23.38       28.63      1.10 o
   1   0   9        3.46        2.81      0.53 o
   3   0   9        7.16        8.01      1.12 o
   5   0   9        2.17        6.03      1.38 o
  -7   1   9        6.10        6.13      0.64 o
  -6   1   9        0.00        0.71      0.47 o
  -5   1   9        9.21        9.84      1.00 o
  -4   1   9       51.34       46.43      1.10 o
  -3   1   9        6.86        7.45      0.52 o
  -2   1   9        0.14       -0.32      0.32 o
  -1   1   9        0.00        0.31      0.29 o
   0   1   9        1.20        1.37      0.27 o
   1   1   9        0.09        0.86      0.39 o
   2   1   9      184.87      199.52      2.76 o
   3   1   9        0.01       -0.36      0.49 o
   4   1   9        2.65        2.56      0.58 o
   5   1   9        9.55        8.93      1.03 o
  -7   2   9        0.05       -0.27      0.48 o
  -6   2   9        7.17        7.70      0.61 o
  -5   2   9        3.51        5.48      0.54 o
  -4   2   9        5.78        8.85      0.75 o
  -3   2   9        0.16       -0.15      0.32 o
  -2   2   9        1.56        1.88      0.32 o
  -1   2   9        6.32        5.63      0.40 o
   0   2   9        0.26        0.37      0.28 o
   1   2   9       15.19       12.78      0.66 o
   2   2   9       33.58       37.82      0.99 o
   3   2   9        7.49        6.70      0.62 o
   4   2   9       10.60       12.37      0.77 o
   5   2   9        2.56        2.07      1.21 o
  -7   3   9       10.89       12.70      0.78 o
  -6   3   9        0.22        0.38      0.47 o
  -5   3   9        1.54        3.01      0.49 o
  -4   3   9        1.39        1.08      0.44 o
  -3   3   9        6.99        6.63      0.46 o
  -2   3   9        0.25        0.34      0.31 o
  -1   3   9        1.77        1.31      0.31 o
   0   3   9        8.63        9.25      0.48 o
   1   3   9        0.02        0.23      0.35 o
   2   3   9        8.53       11.20      0.85 o
   3   3   9       12.93        9.99      0.83 o
   4   3   9        0.06        0.47      0.49 o
   5   3   9        3.85        5.00      1.21 o
  -7   4   9        1.42        1.84      0.56 o
  -6   4   9        6.94        4.18      0.56 o
  -5   4   9        1.07        0.27      0.45 o
  -4   4   9        1.80        1.90      0.39 o
  -3   4   9        0.20        0.01      0.32 o
  -2   4   9       21.17       19.98      0.64 o
  -1   4   9        3.92        2.49      0.32 o
   0   4   9       23.48       19.16      0.66 o
   1   4   9        8.92       12.42      0.58 o
   2   4   9        0.18        0.54      0.45 o
   3   4   9        0.01        0.16      0.53 o
   4   4   9        2.04        2.31      0.66 o
  -7   5   9        2.98        2.57      0.56 o
  -6   5   9        0.27        0.32      0.47 o
  -5   5   9        3.04        3.50      0.44 o
  -4   5   9        4.53        3.05      0.43 o
  -3   5   9        0.06       -0.35      0.35 o
  -2   5   9        5.04        3.47      0.40 o
  -1   5   9        0.22       -0.31      0.31 o
   0   5   9        2.25        1.93      0.35 o
   1   5   9       47.48       47.79      1.02 o
   2   5   9        0.28       -0.19      0.40 o
   3   5   9        3.10        3.40      0.54 o
   4   5   9        2.45        1.97      0.66 o
  -7   6   9        0.03       -0.05      0.49 o
  -6   6   9        0.10       -0.37      0.37 o
  -5   6   9        0.16       -0.08      0.37 o
  -4   6   9        0.08       -0.32      0.32 o
  -3   6   9       41.53       41.49      1.25 o
  -2   6   9       16.35       17.46      0.64 o
  -1   6   9        1.08        0.36      0.40 o
   0   6   9        3.06        1.85      0.43 o
   1   6   9        7.32        7.01      0.48 o
   2   6   9        0.36       -0.39      0.39 o
   3   6   9        0.07       -0.36      0.47 o
   4   6   9        3.69        5.33      0.76 o
  -7   7   9        0.17       -0.28      0.44 o
  -6   7   9        0.00       -0.37      0.37 o
  -5   7   9        0.12       -0.26      0.37 o
  -4   7   9       10.74        9.74      0.52 o
  -3   7   9        1.69        2.36      0.40 o
  -2   7   9       19.28       20.02      0.68 o
  -1   7   9        6.07        7.00      0.48 o
   0   7   9        0.05        0.41      0.38 o
   1   7   9        4.60        3.74      0.52 o
   2   7   9        0.33       -0.13      0.43 o
   3   7   9        0.27       -0.05      0.47 o
   4   7   9        0.34       -0.40      0.56 o
  -7   8   9        0.07       -0.40      0.43 o
  -6   8   9        0.55       -0.31      0.39 o
  -5   8   9        1.04        1.09      0.40 o
  -4   8   9        0.97        0.53      0.35 o
  -3   8   9       73.22       69.20      1.20 o
  -2   8   9       45.85       41.20      1.05 o
  -1   8   9       28.93       25.62      0.96 o
   0   8   9       32.24       33.82      0.99 o
   1   8   9        9.92       11.55      0.71 o
   2   8   9        1.27        0.62      0.45 o
   3   8   9        0.52       -0.01      0.47 o
   4   8   9        0.99        0.30      0.52 o
  -7   9   9        0.07        0.06      0.60 o
  -6   9   9        2.55        2.62      0.46 o
  -5   9   9        0.37       -0.24      0.39 o
  -4   9   9        8.74       10.21      0.57 o
  -3   9   9        2.80        2.84      0.46 o
  -2   9   9       13.06       13.45      0.60 o
  -1   9   9        0.19       -0.02      0.33 o
   0   9   9        5.97        6.26      0.58 o
   1   9   9        2.84        2.50      0.49 o
   2   9   9        0.97        1.03      0.47 o
   3   9   9        0.00       -0.39      0.43 o
   4   9   9        1.18        0.26      0.52 o
  -7  10   9        0.04       -0.06      0.63 o
  -6  10   9        5.31        6.54      0.55 o
  -5  10   9        1.49        1.00      0.43 o
  -4  10   9        1.80        0.17      0.39 o
  -3  10   9        1.45        0.60      0.43 o
  -2  10   9       26.52       28.21      0.77 o
  -1  10   9        0.60       -0.25      0.32 o
   0  10   9       96.25       92.56      1.68 o
   1  10   9        1.03        1.54      0.47 o
   2  10   9        3.23        3.78      0.54 o
   3  10   9        0.38        0.34      0.52 o
   4  10   9        0.16       -0.17      0.73 o
  -7  11   9        0.20       -0.34      1.03 o
  -6  11   9        0.14       -0.08      0.43 o
  -5  11   9        0.02        0.22      0.41 o
  -4  11   9        7.03        8.85      0.55 o
  -3  11   9        9.36        7.27      0.58 o
  -2  11   9        0.08       -0.07      0.35 o
  -1  11   9        0.26        0.11      0.33 o
   0  11   9       11.46       11.22      0.71 o
   1  11   9        5.49        3.06      0.54 o
   2  11   9        2.69        3.62      0.63 o
   3  11   9        0.69        0.02      0.47 o
   4  11   9        0.03       -0.69      0.73 o
  -6  12   9        2.10        1.06      0.48 o
  -5  12   9        6.29        5.05      0.50 o
  -4  12   9        0.31       -0.20      0.42 o
  -3  12   9       18.86       22.02      0.84 o
  -2  12   9        1.53        1.74      0.38 o
  -1  12   9        3.93        5.96      0.47 o
   0  12   9       17.73       20.98      0.83 o
   1  12   9        0.94        1.56      0.48 o
   2  12   9        0.04       -0.48      0.48 o
   3  12   9        1.84        2.03      0.54 o
   4  12   9        2.02        1.55      1.21 o
  -6  13   9        0.01       -0.44      0.44 o
  -5  13   9        0.88        1.38      0.52 o
  -4  13   9        9.28        7.98      0.62 o
  -3  13   9        0.73        1.03      0.43 o
  -2  13   9        0.66        0.95      0.38 o
  -1  13   9        0.07       -0.32      0.32 o
   0  13   9        0.03        0.10      0.45 o
   1  13   9        0.71        0.78      0.47 o
   2  13   9        3.18        2.52      0.54 o
   3  13   9        0.11       -0.29      0.49 o
  -6  14   9        0.02       -0.13      0.49 o
  -5  14   9        0.06        0.29      0.45 o
  -4  14   9        0.03       -0.19      0.45 o
  -3  14   9       13.24       13.94      0.96 o
  -2  14   9        0.33        0.48      0.37 o
  -1  14   9        0.70        0.49      0.39 o
   0  14   9        0.79        1.42      0.47 o
   1  14   9        0.43       -0.14      0.43 o
   2  14   9        2.80        2.86      0.56 o
   3  14   9        2.18        1.82      0.79 o
  -5  15   9        0.18        0.43      0.47 o
  -4  15   9        0.13        0.41      0.47 o
  -3  15   9        1.83        2.70      0.45 o
  -2  15   9        2.80        3.15      0.44 o
  -1  15   9        0.08        0.05      0.40 o
   0  15   9        0.39        0.13      0.43 o
   1  15   9        0.72        0.27      0.47 o
   2  15   9        0.13       -0.10      0.51 o
  -5  16   9        0.18       -0.47      0.47 o
  -4  16   9        3.00        3.32      0.54 o
  -3  16   9        0.62        1.62      0.43 o
  -2  16   9        1.17        1.78      0.41 o
  -1  16   9        0.00       -0.15      0.38 o
   0  16   9        0.53        0.78      0.47 o
   1  16   9        0.02        0.24      0.47 o
   2  16   9        0.22       -0.11      0.51 o
  -5  17   9        3.27        5.15      0.91 o
  -4  17   9        0.12        0.11      0.48 o
  -3  17   9        3.10        3.10      0.49 o
  -2  17   9        0.89        0.57      0.40 o
  -1  17   9        1.76        2.00      0.49 o
   0  17   9        0.44       -0.18      0.47 o
   1  17   9        0.71        0.73      0.50 o
   2  17   9        0.32        1.21      1.21 o
  -4  18   9        1.77        2.81      0.56 o
  -3  18   9        0.35        0.37      0.39 o
  -2  18   9        1.87        2.20      0.45 o
  -1  18   9        0.02       -0.01      0.47 o
   0  18   9        0.75        1.17      0.49 o
   1  18   9        0.59        0.98      0.56 o
   2  18   9        6.92       11.55      1.72 o
  -4  19   9       10.44       13.61      1.15 o
  -3  19   9        0.32       -0.01      0.43 o
  -2  19   9        0.34        0.18      0.41 o
  -1  19   9        0.04        0.35      0.60 o
   0  19   9        0.13       -0.03      0.49 o
   1  19   9        0.00       -0.69      1.21 o
  -3  20   9        1.14        1.23      0.56 o
  -2  20   9        1.09        1.12      0.56 o
  -1  20   9        0.34        0.91      0.58 o
   0  20   9        0.54        0.73      0.70 o
  -3  21   9        0.50        1.29      0.73 o
  -2  21   9        0.34        0.00      0.86 o
  -1  21   9        0.49       -0.52      0.86 o
  -6   0  10        1.17        2.51      0.79 o
  -4   0  10        0.07        0.09      0.61 o
  -2   0  10        1.16        0.34      0.49 o
   0   0  10        0.43        0.02      0.60 o
   2   0  10        7.41        7.93      1.38 o
   4   0  10        1.29        0.00      1.03 o
  -6   1  10        0.04        0.38      0.47 o
  -5   1  10       33.50       31.48      1.27 o
  -4   1  10        3.12        3.15      0.49 o
  -3   1  10        7.76        8.12      0.56 o
  -2   1  10        0.71        0.47      0.34 o
  -1   1  10        0.48        0.52      0.38 o
   0   1  10        0.00       -0.26      0.42 o
   1   1  10       10.95       11.19      0.91 o
   2   1  10        2.64        4.06      0.66 o
   3   1  10        2.38        1.07      0.63 o
   4   1  10        4.47        4.66      1.38 o
  -6   2  10        1.28        1.47      0.52 o
  -5   2  10       11.98       12.98      0.77 o
  -4   2  10        0.20       -0.34      0.43 o
  -3   2  10        0.72        0.24      0.40 o
  -2   2  10        0.26        0.00      0.34 o
  -1   2  10        1.29        1.43      0.38 o
   0   2  10        0.47        0.60      0.42 o
   1   2  10        1.28        0.54      0.53 o
   2   2  10        1.93        2.30      0.56 o
   3   2  10        8.91       10.23      0.90 o
   4   2  10        4.59        3.79      1.21 o
  -6   3  10        0.18        0.01      0.47 o
  -5   3  10        1.09        0.57      0.49 o
  -4   3  10        0.02       -0.23      0.40 o
  -3   3  10        0.99        0.76      0.40 o
  -2   3  10        3.80        1.87      0.43 o
  -1   3  10        0.36       -0.04      0.34 o
   0   3  10        1.50        1.95      0.50 o
   1   3  10        0.03        0.12      0.46 o
   2   3  10        4.33        4.69      0.66 o
   3   3  10        1.20        0.75      0.60 o
  -6   4  10        0.02        0.03      0.47 o
  -5   4  10        6.18        6.01      0.60 o
  -4   4  10        0.04       -0.40      0.40 o
  -3   4  10        0.21       -0.04      0.40 o
  -2   4  10        0.69        0.65      0.33 o
  -1   4  10        0.02       -0.34      0.34 o
   0   4  10        0.27       -0.10      0.38 o
   1   4  10        4.10        3.19      0.60 o
   2   4  10        5.49        7.43      0.77 o
   3   4  10        1.40        1.73      0.63 o
  -6   5  10        0.04       -0.11      0.49 o
  -5   5  10        2.39        2.96      0.52 o
  -4   5  10        1.41        0.39      0.43 o
  -3   5  10        0.07       -0.09      0.35 o
  -2   5  10        1.13        2.78      0.45 o
  -1   5  10        0.28        0.10      0.36 o
   0   5  10        5.83        4.72      0.49 o
   1   5  10        0.52        0.43      0.53 o
   2   5  10        0.82        1.08      0.52 o
   3   5  10        4.18        4.12      0.70 o
  -6   6  10        0.32        0.39      0.52 o
  -5   6  10        0.01       -0.43      0.43 o
  -4   6  10        1.46       -0.20      0.38 o
  -3   6  10        1.42        1.47      0.40 o
  -2   6  10        2.91        3.69      0.52 o
  -1   6  10        0.04        0.45      0.40 o
   0   6  10        2.47        3.87      0.51 o
   1   6  10        0.17       -0.05      0.53 o
   2   6  10        1.31        0.67      0.61 o
   3   6  10        0.03        0.46      0.60 o
  -6   7  10        0.05       -0.49      0.49 o
  -5   7  10        3.81        4.40      0.49 o
  -4   7  10        0.00       -0.07      0.40 o
  -3   7  10        1.22        2.83      0.47 o
  -2   7  10        0.00       -0.07      0.38 o
  -1   7  10        6.70        5.24      0.52 o
   0   7  10        6.92        8.65      0.62 o
   1   7  10        8.59        9.35      0.76 o
   2   7  10        0.02       -0.50      0.50 o
   3   7  10        2.72        3.16      0.68 o
  -6   8  10        0.26        0.33      0.49 o
  -5   8  10        0.17       -0.31      0.41 o
  -4   8  10        0.00        0.19      0.41 o
  -3   8  10        9.24       10.95      0.69 o
  -2   8  10        3.65        2.27      0.47 o
  -1   8  10       13.92       13.15      0.71 o
   0   8  10       15.99       14.49      0.78 o
   1   8  10       10.05       13.67      0.88 o
   2   8  10        1.11        1.32      0.63 o
   3   8  10        0.07       -0.47      0.47 o
  -6   9  10        1.02        1.03      0.60 o
  -5   9  10        0.39        0.03      0.44 o
  -4   9  10       22.81       26.85      0.97 o
  -3   9  10        0.01       -0.22      0.43 o
  -2   9  10        5.25        4.57      0.54 o
  -1   9  10        3.95        4.11      0.54 o
   0   9  10        0.00        0.07      0.47 o
   1   9  10       10.65       13.17      0.80 o
   2   9  10        0.06       -0.53      0.53 o
   3   9  10        1.01        1.47      1.12 o
  -6  10  10        0.10        1.21      0.73 o
  -5  10  10        0.18        0.08      0.44 o
  -4  10  10        1.17        1.35      0.55 o
  -3  10  10       25.76       25.50      0.92 o
  -2  10  10        0.00        0.29      0.47 o
  -1  10  10        8.13        8.87      0.64 o
   0  10  10        0.00        0.37      0.47 o
   1  10  10       28.70       30.07      1.08 o
   2  10  10        0.20       -0.02      0.56 o
   3  10  10        0.64        0.34      1.21 o
  -6  11  10        0.45        0.09      1.12 o
  -5  11  10        0.59        0.34      0.49 o
  -4  11  10       24.03       26.63      0.99 o
  -3  11  10        0.35        0.62      0.49 o
  -2  11  10        2.43        2.12      0.49 o
  -1  11  10        0.49        1.05      0.47 o
   0  11  10        0.27        0.82      0.47 o
   1  11  10        6.28        6.54      0.68 o
   2  11  10        0.77        0.57      0.63 o
  -5  12  10        0.49        0.37      0.49 o
  -4  12  10        3.77        5.44      0.62 o
  -3  12  10        8.98        8.81      0.66 o
  -2  12  10        5.07        4.95      0.62 o
  -1  12  10        2.27        2.28      0.49 o
   0  12  10        5.78        7.73      0.64 o
   1  12  10        7.89        9.94      0.71 o
   2  12  10        1.19        1.05      0.63 o
  -5  13  10        2.65        4.31      1.21 o
  -4  13  10        2.42        4.09      0.58 o
  -3  13  10        0.16        0.35      0.49 o
  -2  13  10        0.16        0.57      0.47 o
  -1  13  10       11.70       11.72      0.73 o
   0  13  10        3.35        5.11      0.59 o
   1  13  10        2.59        3.02      0.59 o
   2  13  10        1.08        2.24      1.21 o
  -4  14  10        0.71        0.20      0.49 o
  -3  14  10        0.44        0.36      0.49 o
  -2  14  10        2.76        4.25      0.57 o
  -1  14  10        1.37        2.34      0.56 o
   0  14  10        0.23        0.18      0.47 o
   1  14  10        0.66        0.00      0.52 o
  -4  15  10        0.06        0.17      0.73 o
  -3  15  10        0.02       -0.04      0.52 o
  -2  15  10        0.38        0.47      0.45 o
  -1  15  10        1.39        2.55      0.56 o
   0  15  10        0.77        0.49      0.52 o
   1  15  10        0.10        0.27      0.66 o
  -4  16  10        0.24       -0.34      1.03 o
  -3  16  10        3.52        5.01      0.70 o
  -2  16  10        0.13        0.00      0.43 o
  -1  16  10        0.20       -0.09      0.47 o
   0  16  10        0.40        0.34      0.53 o
   1  16  10        0.09       -0.52      1.03 o
  -3  17  10        0.06        0.00      1.03 o
  -2  17  10        2.89        3.62      1.03 o
  -1  17  10        0.88        1.09      0.70 o
   0  17  10        2.98        3.23      0.83 o
  -3  18  10        1.51        2.59      1.21 o
  -2  18  10        0.33        1.72      1.03 o
  -1  18  10        0.43        0.69      1.03 o
  -5   0  11       18.24       22.94      1.47 o
  -3   0  11        3.76        2.85      0.73 o
  -1   0  11        0.01       -0.60      0.60 o
  -5   1  11        1.56        2.33      0.60 o
  -4   1  11        5.85        4.48      0.56 o
  -3   1  11        0.53        0.64      0.61 o
  -2   1  11        0.05       -0.04      0.43 o
  -1   1  11        0.43        0.75      0.53 o
   2   1  11        5.04        5.00      1.21 o
  -5   2  11        6.57        8.95      0.73 o
  -4   2  11        0.29        0.17      0.47 o
  -3   2  11        0.61        0.26      0.62 o
  -2   2  11        0.50        0.82      0.43 o
  -1   2  11        0.22        0.75      0.50 o
   0   2  11        0.09        1.90      1.03 o
   2   2  11        1.73        0.52      1.03 o
  -5   3  11        6.79       10.96      0.85 o
  -4   3  11        0.16       -0.17      0.60 o
  -3   3  11        2.97        2.41      0.52 o
  -2   3  11        0.04        0.51      0.53 o
  -1   3  11        5.55        5.53      0.60 o
   0   3  11        1.72        2.07      1.03 o
   2   3  11        0.31       -0.52      1.03 o
  -5   4  11        0.12        0.60      0.52 o
  -4   4  11        0.43        0.55      0.49 o
  -3   4  11        0.43        0.02      0.47 o
  -2   4  11        0.97        0.98      0.50 o
  -1   4  11        0.18       -0.15      0.46 o
   0   4  11        2.57        1.38      1.03 o
   1   4  11        1.03        0.34      0.86 o
   2   4  11        0.23       -0.66      0.66 o
  -5   5  11        2.46        1.88      0.77 o
  -4   5  11        0.33        0.19      0.47 o
  -3   5  11        4.20        6.19      0.70 o
  -2   5  11        0.18        0.48      0.48 o
  -1   5  11        0.50        0.86      0.86 o
   0   5  11        0.16       -0.06      0.48 o
   1   5  11        0.13       -0.46      0.53 o
   2   5  11        0.88        0.32      0.79 o
  -5   6  11        0.29        0.08      0.66 o
  -4   6  11        0.33        0.34      0.55 o
  -3   6  11       14.09        9.63      0.80 o
  -2   6  11        0.01        0.00      0.50 o
  -1   6  11        1.25        1.95      0.56 o
   0   6  11        2.51        3.28      0.63 o
   1   6  11        0.08       -0.29      0.56 o
   2   6  11        0.94        0.69      0.79 o
  -5   7  11        0.08       -1.03      1.03 o
  -4   7  11        3.83        2.59      0.70 o
  -3   7  11        1.05        1.41      0.63 o
  -2   7  11        0.04       -0.23      0.40 o
  -1   7  11        0.01       -0.48      0.48 o
   0   7  11        0.37        0.25      0.58 o
   1   7  11        0.88        0.57      0.60 o
   2   7  11        1.87        1.57      0.95 o
  -5   8  11        0.02        0.69      1.03 o
  -4   8  11        1.16        2.24      0.70 o
  -3   8  11       13.59       18.12      0.88 o
  -2   8  11        0.15        0.39      0.47 o
  -1   8  11        0.33        0.94      0.56 o
   0   8  11        7.79       10.71      0.86 o
   1   8  11        0.32       -0.58      0.58 o
   2   8  11        0.79        0.17      1.21 o
  -4   9  11        5.60        6.11      0.69 o
  -3   9  11        4.18        5.15      0.64 o
  -2   9  11        0.05       -0.45      0.45 o
  -1   9  11        0.94        1.16      0.58 o
   0   9  11        0.13        1.44      0.58 o
   1   9  11        0.78       -0.22      0.66 o
  -5  10  11        0.01        0.52      1.03 o
  -4  10  11        0.05        0.09      1.12 o
  -3  10  11        0.16       -0.22      0.57 o
  -2  10  11        0.01       -0.24      0.42 o
  -1  10  11        1.06        1.13      0.58 o
   0  10  11       30.65       30.64      1.09 o
   1  10  11        0.08       -0.70      0.70 o
  -4  11  11        0.24       -0.69      0.73 o
  -3  11  11        0.68        0.95      0.54 o
  -2  11  11        0.35       -0.25      0.47 o
  -1  11  11        1.79        2.40      0.66 o
   0  11  11        0.17        0.28      0.56 o
   1  11  11        0.11       -0.34      1.03 o
  -4  12  11        0.31       -0.52      1.03 o
  -3  12  11        7.57       10.59      1.03 o
  -2  12  11        0.54        0.05      0.58 o
  -1  12  11        6.99        8.96      1.22 o
   0  12  11        8.22        8.79      0.83 o
  -3  13  11        0.07       -0.17      0.73 o
  -2  13  11        0.50       -0.34      0.86 o
  -1  13  11        1.04        0.57      0.79 o
   0  13  11        0.95        1.37      0.79 o
  -3  14  11        5.29        5.00      1.38 o
  -4   0  12        0.31        0.00      1.03 o
  -2   0  12        0.03       -0.09      0.61 o
  -4   1  12        0.25       -1.03      1.03 o
  -3   1  12        0.01       -0.45      0.45 o
  -2   1  12        0.30       -0.56      0.56 o
  -1   1  12        0.02        0.17      0.86 o
  -4   2  12        0.17       -1.03      1.03 o
  -3   2  12        0.99        1.30      0.54 o
  -2   2  12        0.11       -0.30      0.56 o
  -1   2  12        0.15        0.17      1.03 o
  -4   3  12        2.70        4.48      1.21 o
  -3   3  12        0.03       -0.56      0.56 o
  -2   3  12        3.99        3.01      0.66 o
  -1   3  12        0.22       -0.25      0.66 o
  -4   4  12        0.35        1.38      1.21 o
  -3   4  12        1.26        0.78      0.73 o
  -2   4  12        0.31        1.22      0.63 o
  -1   4  12        2.20        2.16      0.85 o
  -3   5  12        1.71        2.24      1.03 o
  -2   5  12        2.65        3.79      0.70 o
  -1   5  12        0.05        0.52      0.73 o
   0   5  12        0.78        2.93      1.21 o
  -3   6  12        0.83        1.72      1.03 o
  -2   6  12        0.15       -0.11      0.60 o
  -1   6  12        2.33        3.97      0.91 o
  -3   7  12        0.05        0.17      1.03 o
  -2   7  12        0.35        0.34      1.03 o
  -1   7  12        3.27        4.31      1.21 o
  -1   8  12        0.01       -1.03      1.03 o
 
